# Supplementary material for: Homophily, Close Friendship, and Life Satisfaction among Gay, Lesbian, Heterosexual, and Bisexual Men and Women
Source: PLoS One. 2015 Jun 18;10(6):e0128900. doi: 10.1371/journal.pone.0128900 (PMC4472348; doi:10.1371/journal.pone.0128900)
Supplement: S1 Dataset — (XLSX) [file pone.0128900.s001.xlsx]

## Sheet: S1 Dataset
RespondentID	Gender	SexualOrientation	Age	MaritalStatus	RelationshipStatus	HaveChildren	EducationLevel	PersonalIncomeAverage	LifeSatisfaction	FriendshipSatisfaction	JobSatisfaction	HealthSatisfaction	PhysicalAppearanceSatisfaction	RecodeMaleFriendSexLife	RecodeMaleFriendTextTrouble	RecodeMaleFriendBirthday	RecodeFemaleFriendSexLife	RecodeFemaleFriendTextTrouble	RecodeFemaleFriendBirthday	RecodeFriendSexLife	RecodeFriendTextTrouble	RecodeFriendBirthday	RecodeMaximumMaleFriends	RecodeMaximumFemaleFriends	RecodeMaximumFriendsTotal	RecodeMaximumCrossSexFriends	RecodeCrossSexSexLife	RecodeCrossSexTextTrouble	RecodeCrossSexBirthday	RecodeMaximumSameSexFriends	RecodeSameSexSexLife	RecodeSameSexTextTrouble	RecodeSameSexBirthday	HomophilySexLife	HomophilyTextTrouble	HomophilyBirthday
10	1	1	43	5	#NULL!	1	2	95000	6	6	7	4	7	2	4	4	8	4	8	10	8	12	4	8	12	4	2	4	4	8	8	4	8	6	0	4
14	1	1	36	5	#NULL!	1	2	55000	7	5	7	6	6	1	1	1	4	2	2	5	3	3	1	4	5	1	1	1	1	4	4	2	2	3	1	1
32	1	1	27	1	1	0	3	25000	7	6	6	6	6	1	4	4	4	4	8	5	8	12	4	8	12	4	1	4	4	8	4	4	8	3	0	4
59	1	1	23	1	3	0	2	15000	6	4	2	7	7	4	2	2	2	1	4	6	3	6	4	4	8	4	4	2	2	4	2	1	4	-2	-1	2
72	1	1	23	1	1	0	1	7500	4	3	5	3	3	0	0	0	0	2	0	0	2	0	0	2	2	0	0	0	0	2	0	2	0	0	2	0
109	1	1	20	1	4	0	1	2500	2	2	1	1	2	0	4	4	1	4	8	1	8	12	4	8	12	4	0	4	4	8	1	4	8	1	0	4
148	1	1	30	1	4	0	3	35000	6	6	6	7	6	4	2	2	4	4	4	8	6	6	4	4	8	4	4	2	2	4	4	4	4	0	2	2
167	1	1	23	1	1	0	2	45000	1	2	3	2	3	4	0	0	4	0	0	8	0	0	4	4	8	4	4	0	0	4	4	0	0	0	0	0
187	1	1	25	1	1	0	2	25000	6	7	6	6	3	1	4	8	4	8	13	5	12	21	8	13	21	8	1	4	8	13	4	8	13	3	4	5
189	1	3	26	1	1	0	3	2500	3	3	3	3	3	0	0	0	0	0	2	0	0	2	0	2	2	0	0	0	0	2	0	0	2	0	0	2
334	1	1	26	1	2	0	2	65000	5	7	7	7	6	0	2	8	4	4	13	4	6	21	8	13	21	8	0	2	8	13	4	4	13	4	2	5
453	1	1	31	1	4	0	3	35000	4	4	4	4	4	1	1	1	1	1	2	2	2	3	1	2	3	1	1	1	1	2	1	1	2	0	0	1
454	1	1	19	1	1	0	1	2500	6	7	6	3	5	4	2	8	4	2	4	8	4	12	8	4	12	8	4	2	8	4	4	2	4	0	0	-4
456	0	1	28	5	#NULL!	1	1	45000	1	5	4	1	1	2	2	1	4	4	4	6	6	5	2	4	6	4	4	4	4	2	2	2	1	-2	-2	-3
458	1	1	56	5	#NULL!	1	3	65000	5	6	5	3	5	0	2	0	4	4	2	4	6	2	2	4	6	2	0	2	0	4	4	4	2	4	2	2
460	0	1	40	5	#NULL!	1	3	112500	6	5	6	7	5	1	4	8	0	0	4	1	4	12	8	4	12	4	0	0	4	8	1	4	8	1	4	4
461	1	1	41	1	5	1	0	55000	6	6	7	7	5	2	8	4	4	8	4	6	16	8	8	8	16	8	2	8	4	8	4	8	4	2	0	0
462	0	1	47	5	#NULL!	1	1	112500	6	3	4	3	5	0	0	0	1	1	1	1	1	1	0	1	1	1	1	1	1	0	0	0	0	-1	-1	-1
463	1	1	38	6	#NULL!	1	1	65000	7	7	6	6	5	0	0	0	1	1	2	1	1	2	0	2	2	0	0	0	0	2	1	1	2	1	1	2
466	0	1	33	5	#NULL!	1	3	112500	5	6	5	7	7	1	8	4	0	4	1	1	12	5	8	4	12	4	0	4	1	8	1	8	4	1	4	3
467	1	1	27	2	1	1	1	2500	5	5	6	2	1	1	1	0	2	4	4	3	5	4	1	4	5	1	1	1	0	4	2	4	4	1	3	4
473	0	1	31	7	#NULL!	0	3	55000	6	5	2	6	6	23	2	2	2	0	0	25	2	2	23	2	25	2	2	0	0	23	23	2	2	21	2	2
479	0	1	51	5	#NULL!	1	1	95000	6	6	6	3	2	2	1	0	0	0	0	2	1	0	2	0	2	0	0	0	0	2	2	1	0	2	1	0
481	1	1	52	6	#NULL!	0	3	45000	4	3	6	3	3	1	2	1	4	4	2	5	6	3	2	4	6	2	1	2	1	4	4	4	2	3	2	1
485	1	1	40	6	#NULL!	1	2	2500	5	5	#NULL!	5	4	0	0	0	4	2	4	4	2	4	0	4	4	0	0	0	0	4	4	2	4	4	2	4
488	1	1	45	2	5	1	2	45000	3	4	3	6	4	1	1	1	2	2	0	3	3	1	1	2	3	1	1	1	1	2	2	2	0	1	1	-1
490	1	1	36	5	#NULL!	1	3	75000	5	7	5	6	6	0	2	2	2	4	8	2	6	10	2	8	10	2	0	2	2	8	2	4	8	2	2	6
495	1	1	39	5	#NULL!	1	2	95000	3	3	5	1	3	0	1	1	0	0	1	0	1	2	1	1	2	1	0	1	1	1	0	0	1	0	-1	0
496	1	1	27	5	#NULL!	0	3	65000	3	4	4	6	4	0	0	1	0	2	1	0	2	2	1	2	3	1	0	0	1	2	0	2	1	0	2	0
497	1	1	53	5	#NULL!	1	1	25000	6	3	6	6	5	0	0	0	2	4	1	2	4	1	0	4	4	0	0	0	0	4	2	4	1	2	4	1
498	1	1	48	5	#NULL!	1	1	35000	7	7	6	6	6	0	4	4	0	2	4	0	6	8	4	4	8	4	0	4	4	4	0	2	4	0	-2	0
499	1	1	55	4	1	1	2	45000	6	6	6	6	6	0	4	8	4	4	8	4	8	16	8	8	16	8	0	4	8	8	4	4	8	4	0	0
500	0	1	21	1	1	0	1	15000	5	5	5	4	3	0	4	4	0	2	2	0	6	6	4	2	6	2	0	2	2	4	0	4	4	0	2	2
501	0	1	34	5	#NULL!	1	1	65000	4	4	6	5	5	0	0	0	1	1	0	1	1	0	0	1	1	1	1	1	0	0	0	0	0	-1	-1	0
503	1	1	53	5	#NULL!	1	3	7500	6	5	#NULL!	4	2	0	0	1	1	2	1	1	2	2	1	2	3	1	0	0	1	2	1	2	1	1	2	0
504	1	1	42	5	#NULL!	1	2	2500	4	3	4	3	3	0	0	2	1	0	1	1	0	3	2	1	3	2	0	0	2	1	1	0	1	1	0	-1
510	1	1	57	5	#NULL!	1	0	25000	6	6	2	7	4	2	0	0	2	2	0	4	2	0	2	2	4	2	2	0	0	2	2	2	0	0	2	0
511	1	1	31	5	#NULL!	0	2	95000	5	6	3	4	3	1	1	2	4	2	4	5	3	6	2	4	6	2	1	1	2	4	4	2	4	3	1	2
512	0	1	29	5	#NULL!	1	2	35000	6	4	5	6	6	4	4	0	0	0	0	4	4	0	4	0	4	0	0	0	0	4	4	4	0	4	4	0
516	1	1	25	1	1	1	1	25000	6	6	3	5	2	0	1	0	4	4	4	4	5	4	1	4	5	1	0	1	0	4	4	4	4	4	3	4
518	0	1	40	2	4	1	3	75000	7	7	3	7	5	4	8	4	1	4	4	5	12	8	8	4	12	4	1	4	4	8	4	8	4	3	4	0
519	1	1	54	6	#NULL!	1	3	55000	7	7	4	6	6	0	2	1	4	2	4	4	4	5	2	4	6	2	0	2	1	4	4	2	4	4	0	3
522	1	1	24	1	5	0	2	25000	5	6	3	6	5	0	1	2	2	4	4	2	5	6	2	4	6	2	0	1	2	4	2	4	4	2	3	2
524	1	1	40	5	#NULL!	1	1	15000	4	3	7	4	3	0	1	1	0	1	0	0	2	1	1	1	2	1	0	1	1	1	0	1	0	0	0	-1
526	1	1	46	5	#NULL!	1	1	2500	5	5	1	5	5	1	1	4	4	2	4	5	3	8	4	4	8	4	1	1	4	4	4	2	4	3	1	0
531	0	1	39	5	#NULL!	1	2	95000	4	6	6	7	6	2	4	4	2	2	1	4	6	5	4	2	6	2	2	2	1	4	2	4	4	0	2	3
534	1	1	46	5	#NULL!	0	2	112500	6	6	6	5	5	1	2	1	1	4	1	2	6	2	2	4	6	2	1	2	1	4	1	4	1	0	2	0
535	1	1	31	1	1	0	3	35000	6	7	2	4	5	2	8	23	4	2	23	6	10	46	23	23	46	23	2	8	23	23	4	2	23	2	-6	0
536	0	2	70	1	2	0	3	400000	6	6	6	7	7	4	8	8	2	4	4	6	12	12	8	4	12	4	2	4	4	8	4	8	8	2	4	4
538	0	1	43	5	#NULL!	0	3	25000	1	2	5	1	1	0	1	0	1	4	0	1	5	0	1	4	5	4	1	4	0	1	0	1	0	-1	-3	0
541	0	1	66	1	3	0	1	7500	5	7	6	4	4	2	2	4	1	1	1	3	3	5	4	1	5	1	1	1	1	4	2	2	4	1	1	3
542	1	1	50	5	#NULL!	1	3	75000	3	3	5	5	3	0	1	4	0	1	4	0	2	8	4	4	8	4	0	1	4	4	0	1	4	0	0	0
544	0	1	36	1	1	0	2	75000	4	5	5	5	5	4	4	1	4	2	1	8	6	2	4	4	8	4	4	2	1	4	4	4	1	0	2	0
545	1	1	54	5	#NULL!	1	1	55000	4	4	3	4	2	0	2	0	1	1	0	1	3	0	2	1	3	2	0	2	0	1	1	1	0	1	-1	0
546	1	1	32	1	1	0	2	85000	5	7	3	6	6	8	8	4	8	8	8	16	16	12	8	8	16	8	8	8	4	8	8	8	8	0	0	4
549	0	1	56	5	#NULL!	1	3	112500	4	6	7	5	3	0	0	0	0	0	0	0	0	0	0	0	0	0	0	0	0	0	0	0	0	0	0	0
551	1	1	28	5	#NULL!	0	1	25000	4	4	6	2	1	0	2	2	2	4	4	2	6	6	2	4	6	2	0	2	2	4	2	4	4	2	2	2
553	0	1	44	5	#NULL!	1	2	75000	6	5	4	5	5	2	4	4	0	0	2	2	4	6	4	2	6	2	0	0	2	4	2	4	4	2	4	2
554	1	1	38	5	#NULL!	1	1	75000	4	6	4	1	1	2	2	4	18	4	4	20	6	8	4	18	22	4	2	2	4	18	18	4	4	16	2	0
555	0	1	29	1	4	0	2	85000	6	6	1	4	4	8	13	8	1	2	1	9	15	9	13	2	15	2	1	2	1	13	8	13	8	7	11	7
559	1	1	50	1	1	0	2	45000	6	5	4	6	3	4	4	4	4	4	4	8	8	8	4	4	8	4	4	4	4	4	4	4	4	0	0	0
560	1	1	40	5	#NULL!	1	3	2500	6	6	#NULL!	7	5	0	1	2	4	2	4	4	3	6	2	4	6	2	0	1	2	4	4	2	4	4	1	2
561	1	1	42	5	#NULL!	1	1	85000	7	6	7	6	5	1	2	2	4	4	4	5	6	6	2	4	6	2	1	2	2	4	4	4	4	3	2	2
562	0	1	48	2	4	1	1	112500	6	5	6	7	3	1	2	2	4	2	4	5	4	6	2	4	6	4	4	2	4	2	1	2	2	-3	0	-2
563	0	1	27	1	4	0	2	65000	5	6	5	5	5	4	4	8	4	2	8	8	6	16	8	8	16	8	4	2	8	8	4	4	8	0	2	0
567	0	1	64	5	#NULL!	1	2	15000	7	5	6	7	3	4	2	8	4	2	8	8	4	16	8	8	16	8	4	2	8	8	4	2	8	0	0	0
568	0	1	56	5	#NULL!	1	0	95000	7	7	7	7	7	1	8	13	1	4	4	2	12	17	13	4	17	4	1	4	4	13	1	8	13	0	4	9
569	0	1	63	5	#NULL!	1	1	85000	7	7	#NULL!	7	6	1	2	4	2	1	1	3	3	5	4	2	6	2	2	1	1	4	1	2	4	-1	1	3
571	0	1	43	5	#NULL!	1	3	65000	4	3	5	5	4	1	1	0	4	4	1	5	5	1	1	4	5	4	4	4	1	1	1	1	0	-3	-3	-1
572	1	1	29	6	#NULL!	0	3	25000	6	6	2	6	5	0	2	2	2	4	4	2	6	6	2	4	6	2	0	2	2	4	2	4	4	2	2	2
573	0	1	63	5	#NULL!	1	2	35000	7	6	5	7	6	1	1	0	2	1	0	3	2	0	1	2	3	2	2	1	0	1	1	1	0	-1	0	0
575	0	1	34	1	2	1	1	65000	6	7	5	2	2	18	18	18	8	8	8	26	26	26	18	8	26	8	8	8	8	18	18	18	18	10	10	10
576	1	1	57	5	#NULL!	1	2	35000	6	6	5	5	5	0	1	0	2	1	0	2	2	0	1	2	3	1	0	1	0	2	2	1	0	2	0	0
579	1	1	59	5	#NULL!	1	0	75000	7	7	7	7	7	0	2	0	2	2	2	2	4	2	2	2	4	2	0	2	0	2	2	2	2	2	0	2
581	1	1	43	5	#NULL!	0	3	112500	6	6	4	3	2	0	2	4	2	2	4	2	4	8	4	4	8	4	0	2	4	4	2	2	4	2	0	0
582	0	1	41	5	#NULL!	1	2	112500	5	3	4	6	5	4	2	4	0	0	0	4	2	4	4	0	4	0	0	0	0	4	4	2	4	4	2	4
584	0	1	39	5	#NULL!	1	2	85000	6	5	4	5	5	0	2	4	2	1	0	2	3	4	4	2	6	2	2	1	0	4	0	2	4	-2	1	4
587	0	1	56	2	1	1	3	35000	6	5	5	6	6	4	2	2	0	0	2	4	2	4	4	2	6	2	0	0	2	4	4	2	2	4	2	0
588	1	1	29	1	4	0	2	65000	6	5	4	7	7	0	0	1	2	2	4	2	2	5	1	4	5	1	0	0	1	4	2	2	4	2	2	3
592	0	3	42	1	5	0	1	45000	4	2	2	5	5	1	1	1	0	1	0	1	2	1	1	1	2	1	0	1	0	1	1	1	1	1	0	1
595	1	1	21	1	5	0	1	25000	4	6	#NULL!	7	7	2	1	2	1	1	4	3	2	6	2	4	6	2	2	1	2	4	1	1	4	-1	0	2
596	1	1	24	1	5	0	2	25000	5	4	3	7	6	0	4	4	4	4	4	4	8	8	4	4	8	4	0	4	4	4	4	4	4	4	0	0
599	0	3	49	2	2	1	2	112500	6	4	3	3	4	1	8	0	1	2	0	2	10	0	8	2	10	2	1	2	0	8	1	8	0	0	6	0
601	1	1	43	5	#NULL!	1	1	2500	5	7	4	4	3	2	2	1	8	1	4	10	3	5	2	8	10	2	2	2	1	8	8	1	4	6	-1	3
602	1	1	63	2	1	1	1	65000	3	7	#NULL!	6	3	0	0	0	0	2	4	0	2	4	0	4	4	0	0	0	0	4	0	2	4	0	2	4
606	1	1	33	5	#NULL!	1	1	2500	6	4	4	3	3	0	0	0	1	0	0	1	0	0	0	1	1	0	0	0	0	1	1	0	0	1	0	0
607	0	1	35	5	#NULL!	1	1	75000	6	6	6	5	5	4	4	4	0	2	0	4	6	4	4	2	6	2	0	2	0	4	4	4	4	4	2	4
608	1	1	31	5	#NULL!	0	1	2500	6	4	7	6	3	0	8	8	8	8	8	8	16	16	8	8	16	8	0	8	8	8	8	8	8	8	0	0
614	0	1	45	5	#NULL!	1	2	85000	5	2	1	6	6	0	4	0	0	1	0	0	5	0	4	1	5	1	0	1	0	4	0	4	0	0	3	0
615	0	3	44	5	#NULL!	1	2	112500	6	3	7	4	4	8	4	2	8	2	0	16	6	2	8	8	16	8	8	2	0	8	8	4	2	0	2	2
617	1	1	33	1	1	0	2	65000	7	7	5	7	6	1	4	2	2	4	8	3	8	10	4	8	12	4	1	4	2	8	2	4	8	1	0	6
618	1	1	51	2	5	1	2	85000	6	7	3	7	3	1	1	2	1	4	4	2	5	6	2	4	6	2	1	1	2	4	1	4	4	0	3	2
619	1	1	46	5	#NULL!	1	2	2500	7	6	4	6	3	0	0	0	8	8	2	8	8	2	0	8	8	0	0	0	0	8	8	8	2	8	8	2
620	0	1	45	5	#NULL!	1	1	55000	6	6	6	5	3	2	1	2	1	0	0	3	1	2	2	1	3	1	1	0	0	2	2	1	2	1	1	2
621	0	1	29	5	#NULL!	1	3	55000	4	5	5	6	6	2	1	4	1	2	4	3	3	8	4	4	8	4	1	2	4	4	2	1	4	1	-1	0
623	1	1	53	2	4	1	3	35000	6	6	6	7	7	0	2	4	0	2	8	0	4	12	4	8	12	4	0	2	4	8	0	2	8	0	0	4
625	0	1	52	6	#NULL!	1	3	137500	6	6	7	7	5	4	4	4	4	2	4	8	6	8	4	4	8	4	4	2	4	4	4	4	4	0	2	0
626	1	1	61	1	1	0	3	35000	3	4	2	2	2	0	0	0	0	0	2	0	0	2	0	2	2	0	0	0	0	2	0	0	2	0	0	2
627	1	1	58	5	#NULL!	1	1	35000	2	7	3	3	3	0	1	0	4	2	0	4	3	0	1	4	5	1	0	1	0	4	4	2	0	4	1	0
628	1	1	55	5	#NULL!	1	2	95000	5	5	2	2	2	1	2	0	4	4	0	5	6	0	2	4	6	2	1	2	0	4	4	4	0	3	2	0
629	1	1	38	5	#NULL!	1	1	35000	6	6	1	7	2	1	1	0	1	1	0	2	2	0	1	1	2	1	1	1	0	1	1	1	0	0	0	0
630	1	1	25	1	2	0	3	25000	6	7	6	6	6	4	2	4	4	2	4	8	4	8	4	4	8	4	4	2	4	4	4	2	4	0	0	0
633	0	1	36	5	#NULL!	1	2	175000	7	5	6	5	4	0	8	0	2	8	0	2	16	0	8	8	16	8	2	8	0	8	0	8	0	-2	0	0
634	1	1	34	1	4	0	3	95000	4	6	5	2	3	0	2	1	4	1	4	4	3	5	2	4	6	2	0	2	1	4	4	1	4	4	-1	3
636	0	1	62	6	#NULL!	1	1	15000	6	7	#NULL!	2	4	4	8	4	2	4	4	6	12	8	8	4	12	4	2	4	4	8	4	8	4	2	4	0
638	0	1	48	5	#NULL!	1	3	112500	6	7	5	7	6	2	4	1	2	2	1	4	6	2	4	2	6	2	2	2	1	4	2	4	1	0	2	0
640	1	1	44	5	#NULL!	0	3	75000	6	5	7	7	6	0	1	0	2	2	1	2	3	1	1	2	3	1	0	1	0	2	2	2	1	2	1	1
641	1	1	56	5	#NULL!	1	3	65000	5	6	5	4	5	0	1	1	4	2	2	4	3	3	1	4	5	1	0	1	1	4	4	2	2	4	1	1
642	1	1	35	5	#NULL!	1	2	55000	6	6	6	3	5	0	0	2	4	2	8	4	2	10	2	8	10	2	0	0	2	8	4	2	8	4	2	6
643	0	1	28	1	1	0	3	45000	6	6	7	6	3	4	4	4	1	4	4	5	8	8	4	4	8	4	1	4	4	4	4	4	4	3	0	0
644	1	1	22	1	1	0	2	35000	5	7	6	3	5	4	4	13	8	4	13	12	8	26	13	13	26	13	4	4	13	13	8	4	13	4	0	0
646	1	1	25	5	#NULL!	1	2	35000	7	6	7	5	6	0	0	1	1	2	2	1	2	3	1	2	3	1	0	0	1	2	1	2	2	1	2	1
647	0	1	38	5	#NULL!	1	2	400000	6	6	5	5	4	1	4	2	0	0	0	1	4	2	4	0	4	0	0	0	0	4	1	4	2	1	4	2
648	1	1	38	5	#NULL!	1	1	65000	5	5	6	6	5	2	1	2	1	1	1	3	2	3	2	1	3	2	2	1	2	1	1	1	1	-1	0	-1
649	1	1	33	5	#NULL!	0	3	15000	6	7	3	6	6	4	4	4	4	4	8	8	8	12	4	8	12	4	4	4	4	8	4	4	8	0	0	4
650	0	1	45	1	4	0	2	45000	6	5	6	5	6	1	1	0	4	1	1	5	2	1	1	4	5	4	4	1	1	1	1	1	0	-3	0	-1
651	1	1	30	5	#NULL!	0	2	25000	7	6	4	5	6	0	1	2	2	2	4	2	3	6	2	4	6	2	0	1	2	4	2	2	4	2	1	2
653	0	1	44	5	#NULL!	1	2	45000	6	7	6	4	1	0	2	4	2	2	4	2	4	8	4	4	8	4	2	2	4	4	0	2	4	-2	0	0
654	1	1	22	1	4	0	2	45000	7	4	3	4	1	0	2	0	4	2	0	4	4	0	2	4	6	2	0	2	0	4	4	2	0	4	0	0
657	1	1	50	5	#NULL!	1	3	65000	5	7	6	4	5	0	0	0	0	1	1	0	1	1	0	1	1	0	0	0	0	1	0	1	1	0	1	1
659	1	1	27	5	#NULL!	1	2	2500	7	7	6	7	6	0	4	1	2	4	2	2	8	3	4	4	8	4	0	4	1	4	2	4	2	2	0	1
660	0	1	30	1	1	0	2	65000	6	4	6	5	5	0	4	2	0	0	1	0	4	3	4	1	5	1	0	0	1	4	0	4	2	0	4	1
661	0	3	42	5	#NULL!	0	2	35000	5	5	5	5	6	2	0	1	1	1	1	3	1	2	2	1	3	1	1	1	1	2	2	0	1	1	-1	0
663	1	1	18	1	5	0	1	15000	5	7	6	7	7	4	4	2	0	1	0	4	5	2	4	1	5	4	4	4	2	1	0	1	0	-4	-3	-2
665	1	1	50	2	3	1	3	85000	7	6	6	7	6	0	1	2	2	1	4	2	2	6	2	4	6	2	0	1	2	4	2	1	4	2	0	2
666	1	1	51	6	#NULL!	0	1	55000	7	6	5	5	3	0	2	2	2	4	2	2	6	4	2	4	6	2	0	2	2	4	2	4	2	2	2	0
667	0	1	29	1	2	0	3	55000	#NULL!	7	5	7	7	1	1	4	2	2	4	3	3	8	4	4	8	4	2	2	4	4	1	1	4	-1	-1	0
668	1	1	41	2	5	1	1	2500	5	6	1	4	3	2	4	4	4	2	4	6	6	8	4	4	8	4	2	4	4	4	4	2	4	2	-2	0
669	1	1	26	5	#NULL!	0	2	25000	5	5	3	6	5	0	1	2	1	1	2	1	2	4	2	2	4	2	0	1	2	2	1	1	2	1	0	0
670	0	1	43	5	#NULL!	1	1	112500	6	5	4	5	3	0	1	0	0	1	0	0	2	0	1	1	2	1	0	1	0	1	0	1	0	0	0	0
673	1	1	33	1	1	0	2	75000	5	5	5	3	3	2	2	0	4	4	4	6	6	4	2	4	6	2	2	2	0	4	4	4	4	2	2	4
674	0	1	67	5	#NULL!	1	0	85000	7	7	7	5	4	4	4	4	4	2	2	8	6	6	4	4	8	4	4	2	2	4	4	4	4	0	2	2
675	1	1	25	1	5	0	3	25000	6	5	3	5	5	1	1	1	4	2	4	5	3	5	1	4	5	1	1	1	1	4	4	2	4	3	1	3
676	0	1	29	5	#NULL!	0	1	35000	6	6	6	5	5	4	8	8	0	2	2	4	10	10	8	2	10	2	0	2	2	8	4	8	8	4	6	6
679	1	1	41	6	#NULL!	1	1	45000	6	6	7	6	6	2	4	2	4	4	4	6	8	6	4	4	8	4	2	4	2	4	4	4	4	2	0	2
681	1	1	56	2	5	0	1	45000	5	6	5	4	4	0	1	1	1	0	0	1	1	1	1	1	2	1	0	1	1	1	1	0	0	1	-1	-1
683	1	1	36	1	1	0	2	65000	5	5	2	5	6	0	0	2	1	1	4	1	1	6	2	4	6	2	0	0	2	4	1	1	4	1	1	2
686	1	1	34	5	#NULL!	1	1	25000	6	4	2	4	5	0	4	2	4	4	4	4	8	6	4	4	8	4	0	4	2	4	4	4	4	4	0	2
687	1	1	42	5	#NULL!	0	2	35000	4	3	7	4	4	0	0	0	2	2	2	2	2	2	0	2	2	0	0	0	0	2	2	2	2	2	2	2
688	0	1	32	5	#NULL!	1	2	65000	6	4	6	4	5	2	4	1	1	2	1	3	6	2	4	2	6	2	1	2	1	4	2	4	1	1	2	0
689	1	1	25	6	#NULL!	1	1	2500	5	5	4	6	5	1	2	1	4	4	2	5	6	3	2	4	6	2	1	2	1	4	4	4	2	3	2	1
690	1	1	25	1	4	0	2	35000	5	3	1	3	5	0	4	4	0	0	0	0	4	4	4	0	4	4	0	4	4	0	0	0	0	0	-4	-4
691	1	1	27	5	#NULL!	0	3	35000	7	6	7	3	6	0	2	4	4	8	8	4	10	12	4	8	12	4	0	2	4	8	4	8	8	4	6	4
692	1	1	41	6	#NULL!	1	2	75000	1	2	1	5	3	0	1	1	0	1	2	0	2	3	1	2	3	1	0	1	1	2	0	1	2	0	0	1
693	0	1	58	3	4	1	1	55000	6	6	#NULL!	4	3	0	2	2	1	4	4	1	6	6	2	4	6	4	1	4	4	2	0	2	2	-1	-2	-2
694	0	1	48	5	#NULL!	1	2	750000	6	7	7	2	3	0	2	2	0	0	2	0	2	4	2	2	4	2	0	0	2	2	0	2	2	0	2	0
696	1	1	36	1	4	1	2	35000	6	7	7	6	3	1	1	1	2	2	2	3	3	3	1	2	3	1	1	1	1	2	2	2	2	1	1	1
697	1	1	32	5	#NULL!	1	1	7500	6	5	3	5	6	0	0	0	2	2	2	2	2	2	0	2	2	0	0	0	0	2	2	2	2	2	2	2
698	0	1	57	5	#NULL!	1	0	25000	4	7	1	4	7	4	2	4	0	0	0	4	2	4	4	0	4	0	0	0	0	4	4	2	4	4	2	4
699	1	1	35	5	#NULL!	1	1	55000	5	3	7	3	5	0	1	1	1	1	1	1	2	2	1	1	2	1	0	1	1	1	1	1	1	1	0	0
701	0	1	58	2	1	1	3	55000	3	5	6	3	3	0	1	0	2	4	0	2	5	0	1	4	5	4	2	4	0	1	0	1	0	-2	-3	0
702	0	2	40	1	1	0	3	7500	4	7	1	7	1	0	4	4	1	4	4	1	8	8	4	4	8	4	1	4	4	4	0	4	4	-1	0	0
704	1	1	24	5	#NULL!	0	0	45000	6	6	6	5	4	1	2	2	1	2	4	2	4	6	2	4	6	2	1	2	2	4	1	2	4	0	0	2
705	1	1	27	5	#NULL!	0	2	45000	7	6	6	6	6	0	4	1	0	4	1	0	8	2	4	4	8	4	0	4	1	4	0	4	1	0	0	0
707	1	1	28	7	#NULL!	0	3	65000	6	4	1	7	6	0	8	4	0	8	4	0	16	8	8	8	16	8	0	8	4	8	0	8	4	0	0	0
709	0	1	60	5	#NULL!	1	2	65000	6	6	6	5	5	1	2	1	1	2	2	2	4	3	2	2	4	2	1	2	2	2	1	2	1	0	0	-1
710	1	1	30	5	#NULL!	1	3	35000	5	6	6	6	5	0	0	4	2	4	4	2	4	8	4	4	8	4	0	0	4	4	2	4	4	2	4	0
711	1	1	35	5	#NULL!	0	3	55000	6	6	7	5	3	0	0	0	2	0	0	2	0	0	0	2	2	0	0	0	0	2	2	0	0	2	0	0
712	1	1	18	1	4	0	1	7500	5	5	4	5	6	0	2	4	1	4	4	1	6	8	4	4	8	4	0	2	4	4	1	4	4	1	2	0
714	1	1	23	1	1	0	2	65000	7	7	6	7	7	4	4	8	8	4	13	12	8	21	8	13	21	8	4	4	8	13	8	4	13	4	0	5
715	1	3	25	7	#NULL!	0	2	45000	6	5	6	6	6	4	2	4	4	2	4	8	4	8	4	4	8	4	4	2	4	4	4	2	4	0	0	0
716	1	1	69	2	1	1	3	45000	7	7	#NULL!	7	4	0	4	0	0	4	13	0	8	13	4	13	17	4	0	4	0	13	0	4	13	0	0	13
717	1	1	44	6	#NULL!	1	1	65000	6	4	3	6	4	2	4	0	2	2	1	4	6	1	4	2	6	4	2	4	0	2	2	2	1	0	-2	1
721	1	1	25	5	#NULL!	0	2	45000	6	5	4	6	6	1	2	8	4	4	8	5	6	16	8	8	16	8	1	2	8	8	4	4	8	3	2	0
722	0	1	75	5	#NULL!	1	2	25000	7	6	7	3	4	1	4	0	0	2	1	1	6	1	4	2	6	2	0	2	1	4	1	4	0	1	2	-1
723	1	1	26	1	3	0	2	35000	5	6	5	5	3	4	4	8	1	0	2	5	4	10	8	2	10	8	4	4	8	2	1	0	2	-3	-4	-6
724	1	1	57	5	#NULL!	1	1	35000	5	6	7	5	4	0	2	1	2	4	0	2	6	1	2	4	6	2	0	2	1	4	2	4	0	2	2	-1
725	0	1	61	5	#NULL!	1	1	137500	6	5	6	6	6	0	2	0	0	0	2	0	2	2	2	2	4	2	0	0	2	2	0	2	0	0	2	-2
728	1	1	33	2	1	1	1	85000	5	3	6	5	5	2	0	0	2	2	1	4	2	1	2	2	4	2	2	0	0	2	2	2	1	0	2	1
729	1	1	39	5	#NULL!	1	0	35000	2	1	2	1	1	0	0	0	0	1	1	0	1	1	0	1	1	0	0	0	0	1	0	1	1	0	1	1
730	1	1	30	1	4	0	3	65000	6	7	5	7	6	0	1	4	4	4	4	4	5	8	4	4	8	4	0	1	4	4	4	4	4	4	3	0
734	0	1	25	5	#NULL!	0	1	75000	6	5	6	5	5	2	4	4	4	4	4	6	8	8	4	4	8	4	4	4	4	4	2	4	4	-2	0	0
737	1	1	32	5	#NULL!	1	3	55000	6	5	3	7	5	1	2	0	1	4	2	2	6	2	2	4	6	2	1	2	0	4	1	4	2	0	2	2
738	1	1	45	2	1	1	1	45000	6	5	7	4	3	1	2	2	2	2	2	3	4	4	2	2	4	2	1	2	2	2	2	2	2	1	0	0
739	1	1	25	1	4	0	2	45000	5	6	3	5	4	4	4	8	8	4	13	12	8	21	8	13	21	8	4	4	8	13	8	4	13	4	0	5
740	0	1	57	2	1	1	1	2500	3	6	1	2	2	1	4	1	1	2	1	2	6	2	4	2	6	2	1	2	1	4	1	4	1	0	2	0
742	1	1	35	1	1	0	2	55000	4	4	6	6	4	1	0	0	23	2	0	24	2	0	1	23	24	1	1	0	0	23	23	2	0	22	2	0
747	0	1	50	2	4	1	1	35000	6	5	6	7	6	0	0	0	0	1	1	0	1	1	0	1	1	1	0	1	1	0	0	0	0	0	-1	-1
748	0	1	35	5	#NULL!	1	2	35000	5	6	2	4	3	1	4	8	0	2	4	1	6	12	8	4	12	4	0	2	4	8	1	4	8	1	2	4
750	1	1	52	3	3	1	1	250000	5	7	1	3	6	1	2	1	8	4	4	9	6	5	2	8	10	2	1	2	1	8	8	4	4	7	2	3
753	1	1	47	5	#NULL!	0	3	75000	5	5	1	6	5	0	1	1	1	4	4	1	5	5	1	4	5	1	0	1	1	4	1	4	4	1	3	3
755	1	1	34	5	#NULL!	0	2	85000	6	6	2	5	4	0	1	4	4	2	4	4	3	8	4	4	8	4	0	1	4	4	4	2	4	4	1	0
757	0	1	62	5	#NULL!	1	1	65000	7	7	6	6	4	0	1	0	1	1	1	1	2	1	1	1	2	1	1	1	1	1	0	1	0	-1	0	-1
758	1	1	41	5	#NULL!	1	3	45000	6	6	6	6	5	0	4	0	1	2	1	1	6	1	4	2	6	4	0	4	0	2	1	2	1	1	-2	1
761	1	3	33	5	#NULL!	1	1	45000	5	5	6	3	3	0	2	0	4	8	4	4	10	4	2	8	10	2	0	2	0	8	4	8	4	4	6	4
763	1	1	25	1	1	0	2	45000	7	7	7	7	7	4	8	4	8	8	4	12	16	8	8	8	16	8	4	8	4	8	8	8	4	4	0	0
766	0	1	30	5	#NULL!	1	1	35000	6	5	6	5	4	4	2	4	2	2	4	6	4	8	4	4	8	4	2	2	4	4	4	2	4	2	0	0
767	1	1	23	1	5	0	3	175000	7	6	#NULL!	1	7	0	4	8	0	4	13	0	8	21	8	13	21	8	0	4	8	13	0	4	13	0	0	5
768	1	1	41	2	4	1	1	75000	6	7	5	5	4	0	1	2	2	2	4	2	3	6	2	4	6	2	0	1	2	4	2	2	4	2	1	2
770	1	1	26	1	4	0	2	55000	6	7	6	6	6	0	8	2	4	13	4	4	21	6	8	13	21	8	0	8	2	13	4	13	4	4	5	2
773	1	1	38	5	#NULL!	1	3	55000	7	4	6	4	2	0	0	0	2	4	4	2	4	4	0	4	4	0	0	0	0	4	2	4	4	2	4	4
774	1	1	53	2	1	0	3	35000	6	6	5	6	5	1	1	0	1	1	0	2	2	0	1	1	2	1	1	1	0	1	1	1	0	0	0	0
775	1	1	33	5	#NULL!	1	1	35000	6	5	5	7	6	4	4	1	2	4	1	6	8	2	4	4	8	4	4	4	1	4	2	4	1	-2	0	0
776	0	1	39	5	#NULL!	1	3	250000	6	6	4	6	5	0	2	4	1	1	4	1	3	8	4	4	8	4	1	1	4	4	0	2	4	-1	1	0
777	1	1	50	6	#NULL!	0	2	65000	5	5	5	5	3	2	2	0	4	4	2	6	6	2	2	4	6	2	2	2	0	4	4	4	2	2	2	2
778	0	1	71	5	#NULL!	1	3	175000	7	7	7	6	5	0	8	0	0	8	0	0	16	0	8	8	16	8	0	8	0	8	0	8	0	0	0	0
780	1	1	39	5	#NULL!	1	1	75000	6	3	2	3	3	0	0	0	2	1	4	2	1	4	0	4	4	0	0	0	0	4	2	1	4	2	1	4
781	0	1	69	5	#NULL!	1	1	137500	7	7	#NULL!	7	7	4	4	4	1	1	1	5	5	5	4	1	5	1	1	1	1	4	4	4	4	3	3	3
782	1	1	68	2	5	0	3	55000	6	6	#NULL!	3	5	1	1	1	1	4	1	2	5	2	1	4	5	1	1	1	1	4	1	4	1	0	3	0
783	1	1	40	2	4	1	0	75000	6	3	6	3	3	1	0	2	0	0	0	1	0	2	2	0	2	2	1	0	2	0	0	0	0	-1	0	-2
784	1	1	36	6	#NULL!	1	2	2500	4	6	3	5	5	1	1	1	2	1	4	3	2	5	1	4	5	1	1	1	1	4	2	1	4	1	0	3
786	1	1	59	6	#NULL!	1	1	55000	2	6	6	6	1	0	1	0	4	4	0	4	5	0	1	4	5	1	0	1	0	4	4	4	0	4	3	0
787	1	1	31	1	1	0	3	45000	4	6	3	5	1	1	1	1	1	1	4	2	2	5	1	4	5	1	1	1	1	4	1	1	4	0	0	3
789	0	1	60	4	1	1	3	55000	6	6	#NULL!	7	6	0	0	0	0	0	0	0	0	0	0	0	0	0	0	0	0	0	0	0	0	0	0	0
790	0	1	57	1	1	0	2	55000	5	6	5	5	4	4	2	4	2	1	4	6	3	8	4	4	8	4	2	1	4	4	4	2	4	2	1	0
792	1	1	38	1	1	0	1	65000	7	6	7	6	3	0	0	2	4	4	4	4	4	6	2	4	6	2	0	0	2	4	4	4	4	4	4	2
794	0	1	69	6	#NULL!	1	2	65000	7	6	#NULL!	6	6	0	4	0	0	4	0	0	8	0	4	4	8	4	0	4	0	4	0	4	0	0	0	0
795	1	1	30	5	#NULL!	0	2	55000	6	4	6	5	5	4	1	0	4	1	0	8	2	0	4	4	8	4	4	1	0	4	4	1	0	0	0	0
796	1	1	25	1	1	0	2	25000	4	6	4	5	4	2	4	4	4	4	4	6	8	8	4	4	8	4	2	4	4	4	4	4	4	2	0	0
797	1	1	61	4	1	0	3	95000	7	6	#NULL!	6	6	0	2	4	0	2	2	0	4	6	4	2	6	4	0	2	4	2	0	2	2	0	0	-2
800	0	1	48	5	#NULL!	1	3	400000	7	7	7	6	6	2	1	1	0	1	1	2	2	2	2	1	3	1	0	1	1	2	2	1	1	2	0	0
802	0	1	66	5	#NULL!	1	1	35000	6	7	7	5	5	4	1	0	4	0	0	8	1	0	4	4	8	4	4	0	0	4	4	1	0	0	1	0
806	0	1	41	5	#NULL!	1	2	65000	7	5	6	7	6	4	8	4	2	2	4	6	10	8	8	4	12	4	2	2	4	8	4	8	4	2	6	0
807	0	1	51	3	1	1	2	137500	4	6	7	1	1	4	4	4	0	0	0	4	4	4	4	0	4	0	0	0	0	4	4	4	4	4	4	4
809	1	1	55	2	1	1	1	55000	6	7	5	7	6	2	2	2	4	8	8	6	10	10	2	8	10	2	2	2	2	8	4	8	8	2	6	6
810	1	1	49	2	1	1	1	35000	6	7	2	6	2	0	0	0	1	1	1	1	1	1	0	1	1	0	0	0	0	1	1	1	1	1	1	1
811	1	1	58	5	#NULL!	1	3	75000	7	6	7	7	6	2	0	0	4	0	0	6	0	0	2	4	6	2	2	0	0	4	4	0	0	2	0	0
813	0	1	52	5	#NULL!	1	1	45000	5	4	1	5	5	0	4	1	1	2	1	1	6	2	4	2	6	2	1	2	1	4	0	4	1	-1	2	0
814	1	1	45	2	1	0	3	112500	6	7	6	6	3	4	4	4	23	13	8	27	17	12	4	23	27	4	4	4	4	23	23	13	8	19	9	4
816	0	3	39	1	1	0	2	55000	4	3	2	5	3	2	4	2	0	0	0	2	4	2	4	0	4	0	0	0	0	4	2	4	2	2	4	2
817	1	1	34	5	#NULL!	0	3	137500	7	6	6	7	5	1	4	4	1	4	4	2	8	8	4	4	8	4	1	4	4	4	1	4	4	0	0	0
818	1	1	37	5	#NULL!	0	3	45000	6	7	2	3	5	0	0	0	1	4	2	1	4	2	0	4	4	0	0	0	0	4	1	4	2	1	4	2
819	1	1	23	1	1	1	2	35000	6	7	6	5	5	8	8	8	18	18	8	26	26	16	8	18	26	8	8	8	8	18	18	18	8	10	10	0
820	1	1	39	5	#NULL!	0	2	55000	5	4	7	5	3	2	0	0	1	1	0	3	1	0	2	1	3	2	2	0	0	1	1	1	0	-1	1	0
822	1	1	46	5	#NULL!	1	1	35000	6	4	6	6	6	0	1	0	4	8	8	4	9	8	1	8	9	1	0	1	0	8	4	8	8	4	7	8
823	1	1	39	6	#NULL!	0	2	35000	7	6	5	7	6	0	0	0	0	1	1	0	1	1	0	1	1	0	0	0	0	1	0	1	1	0	1	1
824	0	1	54	5	#NULL!	1	1	45000	6	6	6	5	3	2	4	0	2	1	1	4	5	1	4	2	6	2	2	1	1	4	2	4	0	0	3	-1
827	1	1	49	5	#NULL!	1	2	2500	7	7	#NULL!	7	6	0	4	2	2	4	2	2	8	4	4	4	8	4	0	4	2	4	2	4	2	2	0	0
828	1	1	38	6	#NULL!	1	2	2500	5	5	7	2	1	1	1	1	4	2	0	5	3	1	1	4	5	1	1	1	1	4	4	2	0	3	1	-1
829	1	1	55	5	#NULL!	1	2	2500	5	5	1	3	3	1	0	0	1	0	0	2	0	0	1	1	2	1	1	0	0	1	1	0	0	0	0	0
830	0	1	38	5	#NULL!	1	2	55000	6	5	4	5	6	2	4	8	4	2	4	6	6	12	8	4	12	4	4	2	4	8	2	4	8	-2	2	4
831	1	1	54	5	#NULL!	0	1	25000	7	7	7	6	3	4	4	2	4	4	2	8	8	4	4	4	8	4	4	4	2	4	4	4	2	0	0	0
832	1	1	49	1	1	0	3	112500	6	7	5	6	6	0	4	4	4	4	4	4	8	8	4	4	8	4	0	4	4	4	4	4	4	4	0	0
833	0	1	50	5	#NULL!	0	1	7500	7	4	2	2	2	0	0	0	0	0	0	0	0	0	0	0	0	0	0	0	0	0	0	0	0	0	0	0
835	1	1	50	5	#NULL!	1	1	35000	6	7	5	6	5	0	4	4	4	4	8	4	8	12	4	8	12	4	0	4	4	8	4	4	8	4	0	4
836	0	1	45	5	#NULL!	1	2	75000	2	4	3	4	4	0	0	2	0	0	0	0	0	2	2	0	2	0	0	0	0	2	0	0	2	0	0	2
838	1	1	41	5	#NULL!	0	3	55000	3	1	2	6	5	1	0	0	1	0	0	2	0	0	1	1	2	1	1	0	0	1	1	0	0	0	0	0
840	1	1	33	1	1	0	2	112500	6	6	7	7	5	4	8	4	4	4	4	8	12	8	8	4	12	8	4	8	4	4	4	4	4	0	-4	0
842	1	1	63	5	#NULL!	1	1	25000	6	7	#NULL!	6	3	0	0	0	0	0	0	0	0	0	0	0	0	0	0	0	0	0	0	0	0	0	0	0
845	0	1	44	5	#NULL!	1	2	35000	5	7	4	4	6	2	4	4	0	2	4	2	6	8	4	4	8	4	0	2	4	4	2	4	4	2	2	0
846	1	1	35	1	2	0	3	175000	5	7	6	6	7	0	4	4	4	4	8	4	8	12	4	8	12	4	0	4	4	8	4	4	8	4	0	4
847	1	1	33	5	#NULL!	1	0	25000	6	#NULL!	3	5	4	0	0	0	1	0	0	1	0	0	0	1	1	0	0	0	0	1	1	0	0	1	0	0
848	1	1	43	5	#NULL!	1	3	95000	6	6	4	3	3	0	2	0	0	4	2	0	6	2	2	4	6	2	0	2	0	4	0	4	2	0	2	2
850	0	1	58	5	#NULL!	1	2	112500	7	7	7	7	7	1	2	2	0	0	0	1	2	2	2	0	2	0	0	0	0	2	1	2	2	1	2	2
851	0	1	55	6	#NULL!	1	1	137500	6	6	6	6	4	2	1	2	0	0	0	2	1	2	2	0	2	0	0	0	0	2	2	1	2	2	1	2
853	0	1	56	5	#NULL!	1	2	2500	6	7	6	7	6	0	4	2	0	2	2	0	6	4	4	2	6	2	0	2	2	4	0	4	2	0	2	0
854	1	1	41	5	#NULL!	1	2	25000	5	5	4	5	4	0	4	4	2	4	4	2	8	8	4	4	8	4	0	4	4	4	2	4	4	2	0	0
855	1	1	55	5	#NULL!	1	2	112500	5	6	7	3	3	1	1	1	4	2	1	5	3	2	1	4	5	1	1	1	1	4	4	2	1	3	1	0
857	1	1	46	1	5	1	2	65000	6	4	6	5	5	1	2	1	2	1	0	3	3	1	2	2	4	2	1	2	1	2	2	1	0	1	-1	-1
859	0	2	26	1	1	0	1	25000	4	6	6	5	3	1	2	4	4	4	4	5	6	8	4	4	8	4	4	4	4	4	1	2	4	-3	-2	0
860	1	1	64	7	#NULL!	0	3	75000	6	6	4	6	5	1	2	4	2	2	4	3	4	8	4	4	8	4	1	2	4	4	2	2	4	1	0	0
861	1	1	57	6	#NULL!	0	1	55000	5	6	5	5	6	0	2	2	2	4	4	2	6	6	2	4	6	2	0	2	2	4	2	4	4	2	2	2
862	1	1	28	1	1	0	0	45000	2	1	3	1	2	1	2	1	4	4	4	5	6	5	2	4	6	2	1	2	1	4	4	4	4	3	2	3
863	1	1	64	6	#NULL!	1	3	45000	5	5	5	5	5	0	2	0	0	2	0	0	4	0	2	2	4	2	0	2	0	2	0	2	0	0	0	0
865	1	1	28	5	#NULL!	1	2	95000	6	5	1	5	6	1	0	0	4	1	1	5	1	1	1	4	5	1	1	0	0	4	4	1	1	3	1	1
867	1	1	66	2	4	1	2	25000	6	7	6	6	6	1	1	1	2	1	2	3	2	3	1	2	3	1	1	1	1	2	2	1	2	1	0	1
868	0	1	48	5	#NULL!	1	3	75000	5	4	3	4	4	0	2	0	0	2	0	0	4	0	2	2	4	2	0	2	0	2	0	2	0	0	0	0
869	1	1	33	1	4	1	1	75000	7	7	7	6	4	0	4	2	4	4	4	4	8	6	4	4	8	4	0	4	2	4	4	4	4	4	0	2
871	1	1	40	2	3	1	2	65000	2	4	2	4	5	0	1	0	4	4	4	4	5	4	1	4	5	1	0	1	0	4	4	4	4	4	3	4
872	0	1	60	6	#NULL!	1	3	137500	7	4	7	6	6	4	4	0	2	2	0	6	6	0	4	2	6	2	2	2	0	4	4	4	0	2	2	0
873	1	1	25	1	5	0	2	55000	6	5	3	7	7	0	8	8	1	8	8	1	16	16	8	8	16	8	0	8	8	8	1	8	8	1	0	0
876	0	1	64	2	4	1	2	112500	6	6	5	6	6	0	4	8	0	1	8	0	5	16	8	8	16	8	0	1	8	8	0	4	8	0	3	0
880	1	1	41	5	#NULL!	0	2	65000	5	5	5	4	3	2	2	4	4	4	4	6	6	8	4	4	8	4	2	2	4	4	4	4	4	2	2	0
884	1	1	32	1	2	0	1	45000	6	5	4	6	4	2	2	0	2	2	2	4	4	2	2	2	4	2	2	2	0	2	2	2	2	0	0	2
885	0	1	49	5	#NULL!	1	3	75000	6	4	6	3	3	0	0	0	0	0	0	0	0	0	0	0	0	0	0	0	0	0	0	0	0	0	0	0
886	1	1	33	1	1	1	3	65000	7	7	7	7	7	1	2	4	4	8	8	5	10	12	4	8	12	4	1	2	4	8	4	8	8	3	6	4
888	1	1	29	1	4	0	3	55000	6	6	5	6	5	2	2	2	2	1	4	4	3	6	2	4	6	2	2	2	2	4	2	1	4	0	-1	2
889	1	1	45	5	#NULL!	1	3	85000	6	6	4	6	6	2	4	4	4	8	8	6	12	12	4	8	12	4	2	4	4	8	4	8	8	2	4	4
890	0	1	57	5	#NULL!	1	2	45000	5	#NULL!	6	3	6	0	2	0	1	1	0	1	3	0	2	1	3	1	1	1	0	2	0	2	0	-1	1	0
891	1	1	68	4	1	1	2	25000	5	6	#NULL!	6	6	2	1	2	1	2	2	3	3	4	2	2	4	2	2	1	2	2	1	2	2	-1	1	0
893	1	1	33	2	1	1	2	45000	7	6	4	6	6	0	0	0	2	2	1	2	2	1	0	2	2	0	0	0	0	2	2	2	1	2	2	1
896	1	1	57	4	1	1	0	55000	6	6	3	6	5	0	2	1	4	4	4	4	6	5	2	4	6	2	0	2	1	4	4	4	4	4	2	3
897	0	1	44	5	#NULL!	1	1	65000	4	6	3	4	5	1	4	8	0	2	4	1	6	12	8	4	12	4	0	2	4	8	1	4	8	1	2	4
899	1	1	32	1	4	0	0	35000	5	5	5	4	5	2	8	2	2	4	2	4	12	4	8	4	12	8	2	8	2	4	2	4	2	0	-4	0
900	1	1	56	5	#NULL!	0	3	75000	6	7	7	6	6	0	1	2	1	4	2	1	5	4	2	4	6	2	0	1	2	4	1	4	2	1	3	0
901	1	1	39	5	#NULL!	1	3	25000	5	7	5	5	6	0	2	4	4	4	4	4	6	8	4	4	8	4	0	2	4	4	4	4	4	4	2	0
902	1	1	32	5	#NULL!	0	2	137500	7	4	7	7	6	0	0	0	0	0	0	0	0	0	0	0	0	0	0	0	0	0	0	0	0	0	0	0
903	1	3	22	1	1	0	1	2500	6	6	5	6	5	2	4	8	4	23	23	6	27	31	8	23	31	8	2	4	8	23	4	23	23	2	19	15
905	0	1	39	5	#NULL!	1	2	65000	7	6	6	6	5	2	13	8	1	4	4	3	17	12	13	4	17	4	1	4	4	13	2	13	8	1	9	4
907	1	1	42	6	#NULL!	1	1	45000	4	5	2	6	5	0	2	2	2	2	2	2	4	4	2	2	4	2	0	2	2	2	2	2	2	2	0	0
908	1	1	46	4	1	1	2	45000	6	6	5	5	5	0	0	0	4	8	2	4	8	2	0	8	8	0	0	0	0	8	4	8	2	4	8	2
909	1	1	28	5	#NULL!	1	2	75000	6	3	4	3	1	1	1	1	2	4	4	3	5	5	1	4	5	1	1	1	1	4	2	4	4	1	3	3
910	1	1	30	6	#NULL!	1	1	25000	3	5	1	7	4	0	0	0	0	1	1	0	1	1	0	1	1	0	0	0	0	1	0	1	1	0	1	1
912	0	1	67	5	#NULL!	1	3	112500	6	6	7	6	4	0	4	0	0	4	0	0	8	0	4	4	8	4	0	4	0	4	0	4	0	0	0	0
913	0	1	68	2	5	1	1	35000	7	7	#NULL!	7	7	0	1	0	4	4	1	4	5	1	1	4	5	4	4	4	1	1	0	1	0	-4	-3	-1
914	0	2	52	4	5	1	1	112500	6	3	6	5	4	1	4	1	0	1	0	1	5	1	4	1	5	1	0	1	0	4	1	4	1	1	3	1
916	1	1	26	1	5	0	3	55000	5	5	5	6	2	1	4	2	2	2	4	3	6	6	4	4	8	4	1	4	2	4	2	2	4	1	-2	2
918	1	3	28	5	#NULL!	0	3	15000	4	6	1	2	2	4	1	0	4	1	1	8	2	1	4	4	8	4	4	1	0	4	4	1	1	0	0	1
919	1	1	56	5	#NULL!	1	2	45000	7	5	4	5	5	4	1	1	2	1	0	6	2	1	4	2	6	4	4	1	1	2	2	1	0	-2	0	-1
920	1	1	28	5	#NULL!	1	1	35000	6	2	5	4	1	0	0	0	1	1	0	1	1	0	0	1	1	0	0	0	0	1	1	1	0	1	1	0
922	0	1	39	5	#NULL!	1	2	175000	7	7	7	7	7	0	8	0	0	8	0	0	16	0	8	8	16	8	0	8	0	8	0	8	0	0	0	0
923	0	1	51	2	5	1	3	55000	6	4	3	6	5	0	0	0	1	1	0	1	1	0	0	1	1	1	1	1	0	0	0	0	0	-1	-1	0
927	0	1	30	5	#NULL!	1	2	35000	4	5	6	4	3	0	8	4	0	0	0	0	8	4	8	0	8	0	0	0	0	8	0	8	4	0	8	4
928	1	1	35	5	#NULL!	1	2	45000	5	4	2	5	4	0	0	1	4	2	0	4	2	1	1	4	5	1	0	0	1	4	4	2	0	4	2	-1
929	1	1	53	1	4	0	2	112500	6	6	5	5	6	0	1	1	1	2	2	1	3	3	1	2	3	1	0	1	1	2	1	2	2	1	1	1
931	1	1	49	2	5	1	3	35000	7	7	7	7	7	0	2	4	4	4	4	4	6	8	4	4	8	4	0	2	4	4	4	4	4	4	2	0
932	1	1	59	1	5	0	1	45000	4	4	3	6	3	1	1	1	0	0	0	1	1	1	1	0	1	1	1	1	1	0	0	0	0	-1	-1	-1
933	0	1	75	5	#NULL!	1	3	95000	2	1	#NULL!	2	2	23	4	4	4	4	4	27	8	8	23	4	27	4	4	4	4	23	23	4	4	19	0	0
934	1	1	61	2	1	0	1	45000	7	7	4	7	7	1	1	1	2	2	2	3	3	3	1	2	3	1	1	1	1	2	2	2	2	1	1	1
935	0	1	33	5	#NULL!	1	3	85000	6	5	7	6	6	2	2	1	0	2	1	2	4	2	2	2	4	2	0	2	1	2	2	2	1	2	0	0
937	1	1	28	1	4	0	3	35000	5	5	3	4	5	0	2	4	2	2	4	2	4	8	4	4	8	4	0	2	4	4	2	2	4	2	0	0
939	1	1	23	5	#NULL!	0	2	15000	5	6	5	5	4	1	2	2	1	1	4	2	3	6	2	4	6	2	1	2	2	4	1	1	4	0	-1	2
941	1	1	51	5	#NULL!	1	1	35000	2	4	4	2	1	0	4	1	0	4	4	0	8	5	4	4	8	4	0	4	1	4	0	4	4	0	0	3
942	1	1	31	5	#NULL!	1	2	55000	5	3	6	3	1	0	2	1	0	1	1	0	3	2	2	1	3	2	0	2	1	1	0	1	1	0	-1	0
944	0	1	49	5	#NULL!	1	1	112500	3	2	1	3	3	2	2	2	8	2	2	10	4	4	2	8	10	8	8	2	2	2	2	2	2	-6	0	0
945	0	1	56	5	#NULL!	1	3	112500	7	7	6	7	7	4	4	8	4	4	8	8	8	16	8	8	16	8	4	4	8	8	4	4	8	0	0	0
946	0	1	32	5	#NULL!	1	2	35000	5	5	4	4	5	0	1	1	0	1	1	0	2	2	1	1	2	1	0	1	1	1	0	1	1	0	0	0
948	0	1	67	5	#NULL!	1	3	112500	7	7	7	7	6	0	13	8	0	13	8	0	26	16	13	13	26	13	0	13	8	13	0	13	8	0	0	0
949	1	1	44	5	#NULL!	1	0	75000	3	4	6	6	2	0	0	0	2	2	0	2	2	0	0	2	2	0	0	0	0	2	2	2	0	2	2	0
950	0	1	47	6	#NULL!	1	1	25000	4	6	1	7	3	2	0	4	0	0	0	2	0	4	4	0	4	0	0	0	0	4	2	0	4	2	0	4
952	1	1	44	5	#NULL!	1	1	45000	7	4	5	4	6	1	1	0	4	4	4	5	5	4	1	4	5	1	1	1	0	4	4	4	4	3	3	4
953	1	1	32	5	#NULL!	1	1	2500	6	7	4	5	2	4	1	0	2	0	1	6	1	1	4	2	6	4	4	1	0	2	2	0	1	-2	-1	1
955	0	1	57	5	#NULL!	1	0	45000	6	7	4	5	5	0	8	0	1	8	0	1	16	0	8	8	16	8	1	8	0	8	0	8	0	-1	0	0
956	1	1	47	2	5	0	2	65000	6	5	7	6	6	1	2	4	4	2	4	5	4	8	4	4	8	4	1	2	4	4	4	2	4	3	0	0
957	1	1	20	1	1	0	1	15000	5	3	6	7	7	1	1	4	1	0	4	2	1	8	4	4	8	4	1	1	4	4	1	0	4	0	-1	0
961	0	1	63	5	#NULL!	1	2	15000	7	7	4	7	7	0	4	0	1	4	4	1	8	4	4	4	8	4	1	4	4	4	0	4	0	-1	0	-4
962	0	1	18	1	1	0	0	2500	1	4	1	1	1	2	1	0	0	0	0	2	1	0	2	0	2	0	0	0	0	2	2	1	0	2	1	0
963	1	1	50	6	#NULL!	1	1	2500	7	7	7	6	2	0	1	0	0	1	0	0	2	0	1	1	2	1	0	1	0	1	0	1	0	0	0	0
965	1	1	29	5	#NULL!	0	3	65000	7	7	6	6	6	0	4	4	4	4	13	4	8	17	4	13	17	4	0	4	4	13	4	4	13	4	0	9
967	0	1	75	5	#NULL!	1	0	35000	6	7	#NULL!	5	6	0	2	0	0	2	0	0	4	0	2	2	4	2	0	2	0	2	0	2	0	0	0	0
968	1	1	29	5	#NULL!	0	3	85000	5	6	3	5	6	1	1	8	4	2	8	5	3	16	8	8	16	8	1	1	8	8	4	2	8	3	1	0
969	1	1	36	5	#NULL!	1	2	250000	2	4	3	4	2	2	2	4	2	2	4	4	4	8	4	4	8	4	2	2	4	4	2	2	4	0	0	0
971	1	1	66	6	#NULL!	1	0	15000	6	7	#NULL!	1	4	0	0	0	0	0	0	0	0	0	0	0	0	0	0	0	0	0	0	0	0	0	0	0
973	1	1	48	5	#NULL!	1	2	85000	3	5	5	6	4	1	1	1	4	2	0	5	3	1	1	4	5	1	1	1	1	4	4	2	0	3	1	-1
974	1	1	32	2	4	1	1	25000	5	6	5	7	5	0	0	0	2	1	4	2	1	4	0	4	4	0	0	0	0	4	2	1	4	2	1	4
977	0	1	75	4	1	1	3	137500	7	7	#NULL!	7	4	1	2	1	0	2	4	1	4	5	2	4	6	4	0	2	4	2	1	2	1	1	0	-3
980	1	1	63	4	4	1	3	45000	7	7	7	6	6	1	1	1	1	2	1	2	3	2	1	2	3	1	1	1	1	2	1	2	1	0	1	0
983	1	1	37	1	5	0	1	55000	4	3	3	5	3	0	1	2	2	1	8	2	2	10	2	8	10	2	0	1	2	8	2	1	8	2	0	6
985	0	1	24	1	4	0	2	45000	7	6	5	5	5	4	4	4	1	4	4	5	8	8	4	4	8	4	1	4	4	4	4	4	4	3	0	0
987	0	1	34	5	#NULL!	1	0	75000	6	6	7	6	4	1	4	1	1	0	0	2	4	1	4	1	5	1	1	0	0	4	1	4	1	0	4	1
988	1	1	30	2	4	0	1	15000	5	5	1	6	6	0	1	4	2	0	2	2	1	6	4	2	6	4	0	1	4	2	2	0	2	2	-1	-2
989	1	1	34	1	5	0	1	45000	6	6	5	6	6	0	0	0	2	2	4	2	2	4	0	4	4	0	0	0	0	4	2	2	4	2	2	4
990	1	1	37	5	#NULL!	0	3	65000	5	6	1	5	6	2	8	4	4	8	8	6	16	12	8	8	16	8	2	8	4	8	4	8	8	2	0	4
992	1	1	55	6	#NULL!	1	1	25000	6	5	5	5	5	2	2	2	1	1	1	3	3	3	2	1	3	2	2	2	2	1	1	1	1	-1	-1	-1
993	1	1	46	1	4	0	2	45000	5	4	1	6	3	2	2	2	2	2	2	4	4	4	2	2	4	2	2	2	2	2	2	2	2	0	0	0
994	1	1	51	5	#NULL!	1	2	85000	5	5	4	4	5	0	0	0	0	0	4	0	0	4	0	4	4	0	0	0	0	4	0	0	4	0	0	4
996	0	1	38	5	#NULL!	1	2	85000	5	6	3	5	5	2	4	4	1	2	4	3	6	8	4	4	8	4	1	2	4	4	2	4	4	1	2	0
997	0	1	42	5	#NULL!	0	3	175000	5	6	7	4	3	4	4	8	1	1	4	5	5	12	8	4	12	4	1	1	4	8	4	4	8	3	3	4
999	1	1	44	1	1	0	2	112500	3	5	2	7	3	1	0	0	2	4	8	3	4	8	1	8	9	1	1	0	0	8	2	4	8	1	4	8
1000	1	1	25	1	5	0	2	35000	7	7	7	6	5	2	2	8	4	4	8	6	6	16	8	8	16	8	2	2	8	8	4	4	8	2	2	0
1001	0	1	60	5	#NULL!	1	2	95000	4	6	6	5	5	1	2	2	2	2	2	3	4	4	2	2	4	2	2	2	2	2	1	2	2	-1	0	0
1003	1	1	53	2	4	0	1	55000	6	6	4	6	5	4	4	4	8	8	8	12	12	12	4	8	12	4	4	4	4	8	8	8	8	4	4	4
1006	1	1	50	2	1	1	3	25000	4	6	1	7	4	0	0	0	1	1	4	1	1	4	0	4	4	0	0	0	0	4	1	1	4	1	1	4
1007	0	1	26	1	2	0	2	95000	5	6	5	6	7	8	4	8	4	4	4	12	8	12	8	4	12	4	4	4	4	8	8	4	8	4	0	4
1008	0	1	39	6	#NULL!	1	3	25000	7	6	7	6	6	8	23	13	8	13	13	16	36	26	23	13	36	13	8	13	13	23	8	23	13	0	10	0
1009	0	1	31	7	#NULL!	0	2	55000	6	4	4	5	5	2	2	2	2	0	2	4	2	4	2	2	4	2	2	0	2	2	2	2	2	0	2	0
1011	1	3	33	5	#NULL!	0	1	45000	5	6	2	6	5	1	4	4	4	4	4	5	8	8	4	4	8	4	1	4	4	4	4	4	4	3	0	0
1013	1	1	29	1	4	0	3	35000	6	6	7	5	6	1	2	8	8	4	8	9	6	16	8	8	16	8	1	2	8	8	8	4	8	7	2	0
1015	1	1	51	1	1	0	1	55000	5	4	5	4	3	0	1	0	0	2	1	0	3	1	1	2	3	1	0	1	0	2	0	2	1	0	1	1
1016	0	1	37	5	#NULL!	1	2	85000	5	3	3	5	3	4	2	1	2	2	0	6	4	1	4	2	6	2	2	2	0	4	4	2	1	2	0	1
1021	0	1	46	2	4	1	3	65000	5	4	4	3	3	0	2	0	2	2	2	2	4	2	2	2	4	2	2	2	2	2	0	2	0	-2	0	-2
1022	1	1	63	2	1	0	3	45000	6	7	#NULL!	4	4	0	0	0	0	4	2	0	4	2	0	4	4	0	0	0	0	4	0	4	2	0	4	2
1023	0	1	48	5	#NULL!	1	3	112500	7	5	5	5	4	0	4	0	0	0	0	0	4	0	4	0	4	0	0	0	0	4	0	4	0	0	4	0
1024	1	1	26	5	#NULL!	0	2	65000	6	6	2	6	5	0	2	0	4	4	2	4	6	2	2	4	6	2	0	2	0	4	4	4	2	4	2	2
1026	1	3	34	5	#NULL!	1	2	35000	4	3	4	5	3	2	0	0	2	1	1	4	1	1	2	2	4	2	2	0	0	2	2	1	1	0	1	1
1027	1	1	49	5	#NULL!	1	1	45000	6	6	6	5	4	0	4	1	2	4	0	2	8	1	4	4	8	4	0	4	1	4	2	4	0	2	0	-1
1028	1	1	50	2	1	1	3	65000	3	2	#NULL!	2	5	0	0	0	0	0	0	0	0	0	0	0	0	0	0	0	0	0	0	0	0	0	0	0
1030	0	1	60	2	4	1	2	75000	7	7	6	7	5	0	4	18	1	4	23	1	8	41	18	23	41	23	1	4	23	18	0	4	18	-1	0	-5
1032	1	1	37	5	#NULL!	1	0	15000	5	7	7	3	2	4	0	23	4	2	23	8	2	46	23	23	46	23	4	0	23	23	4	2	23	0	2	0
1033	1	3	39	7	#NULL!	1	3	65000	6	5	7	6	3	0	0	0	0	4	0	0	4	0	0	4	4	0	0	0	0	4	0	4	0	0	4	0
1035	1	1	26	5	#NULL!	0	3	55000	6	6	5	6	6	1	1	1	1	4	8	2	5	9	1	8	9	1	1	1	1	8	1	4	8	0	3	7
1036	0	1	75	6	#NULL!	1	0	35000	7	4	4	5	5	0	8	0	0	8	1	0	16	1	8	8	16	8	0	8	1	8	0	8	0	0	0	-1
1037	1	1	38	1	2	0	2	65000	4	5	3	5	5	0	0	0	2	4	4	2	4	4	0	4	4	0	0	0	0	4	2	4	4	2	4	4
1042	1	1	65	5	#NULL!	1	2	55000	6	6	6	6	6	0	2	0	1	4	4	1	6	4	2	4	6	2	0	2	0	4	1	4	4	1	2	4
1043	0	3	66	5	#NULL!	1	0	112500	7	7	7	7	7	4	0	0	2	1	1	6	1	1	4	2	6	2	2	1	1	4	4	0	0	2	-1	-1
1044	1	2	64	7	#NULL!	1	3	65000	7	7	#NULL!	7	3	0	0	4	0	4	8	0	4	12	4	8	12	4	0	0	4	8	0	4	8	0	4	4
1046	0	1	54	6	#NULL!	0	3	137500	7	5	7	7	6	2	4	8	2	4	4	4	8	12	8	4	12	4	2	4	4	8	2	4	8	0	0	4
1047	0	1	48	6	#NULL!	1	2	75000	6	6	6	3	5	8	4	0	0	1	0	8	5	0	8	1	9	1	0	1	0	8	8	4	0	8	3	0
1048	1	1	41	2	3	1	3	45000	7	6	7	7	7	1	4	4	4	4	4	5	8	8	4	4	8	4	1	4	4	4	4	4	4	3	0	0
1049	1	1	42	2	5	0	2	55000	6	7	6	7	5	1	1	1	4	2	1	5	3	2	1	4	5	1	1	1	1	4	4	2	1	3	1	0
1050	0	1	35	5	#NULL!	0	1	75000	6	6	7	6	5	1	4	1	2	4	1	3	8	2	4	4	8	4	2	4	1	4	1	4	1	-1	0	0
1052	1	2	57	2	2	1	3	75000	6	7	6	6	6	0	0	1	4	2	4	4	2	5	1	4	5	1	0	0	1	4	4	2	4	4	2	3
1056	0	1	50	6	#NULL!	1	1	112500	6	6	4	2	2	4	4	4	4	1	1	8	5	5	4	4	8	4	4	1	1	4	4	4	4	0	3	3
1057	1	1	47	5	#NULL!	0	1	2500	5	6	1	4	6	1	0	1	1	1	2	2	1	3	1	2	3	1	1	0	1	2	1	1	2	0	1	1
1059	0	3	60	5	#NULL!	1	2	65000	6	6	7	5	7	2	8	2	8	8	2	10	16	4	8	8	16	8	8	8	2	8	2	8	2	-6	0	0
1060	1	1	58	5	#NULL!	0	2	2500	6	7	1	5	4	1	2	0	2	4	4	3	6	4	2	4	6	2	1	2	0	4	2	4	4	1	2	4
1062	1	1	45	5	#NULL!	0	1	7500	3	2	1	2	2	0	0	0	0	0	0	0	0	0	0	0	0	0	0	0	0	0	0	0	0	0	0	0
1063	1	1	28	1	5	0	2	45000	6	7	5	6	6	0	0	0	4	2	2	4	2	2	0	4	4	0	0	0	0	4	4	2	2	4	2	2
1064	1	1	25	5	#NULL!	1	2	25000	6	5	6	4	4	2	4	4	2	13	4	4	17	8	4	13	17	4	2	4	4	13	2	13	4	0	9	0
1067	0	1	43	5	#NULL!	1	2	85000	6	5	6	5	5	4	4	0	2	2	1	6	6	1	4	2	6	2	2	2	1	4	4	4	0	2	2	-1
1069	1	1	29	1	4	0	3	65000	7	7	6	7	6	1	1	4	2	2	8	3	3	12	4	8	12	4	1	1	4	8	2	2	8	1	1	4
1071	0	1	28	3	1	0	2	65000	5	6	7	6	5	4	2	4	0	0	0	4	2	4	4	0	4	0	0	0	0	4	4	2	4	4	2	4
1072	1	1	20	1	4	0	1	2500	5	5	1	3	2	1	1	1	4	4	8	5	5	9	1	8	9	1	1	1	1	8	4	4	8	3	3	7
1073	1	1	22	1	2	0	3	35000	6	6	5	6	6	0	4	8	8	8	18	8	12	26	8	18	26	8	0	4	8	18	8	8	18	8	4	10
1074	1	1	28	1	4	0	2	85000	6	7	5	7	5	1	1	1	4	8	4	5	9	5	1	8	9	1	1	1	1	8	4	8	4	3	7	3
1075	1	1	34	2	4	0	3	45000	6	6	6	6	6	1	1	0	1	1	0	2	2	0	1	1	2	1	1	1	0	1	1	1	0	0	0	0
1078	1	1	30	5	#NULL!	0	3	25000	6	5	4	6	4	1	1	2	4	4	4	5	5	6	2	4	6	2	1	1	2	4	4	4	4	3	3	2
1080	1	1	48	5	#NULL!	1	2	15000	7	6	7	7	5	0	0	0	2	4	2	2	4	2	0	4	4	0	0	0	0	4	2	4	2	2	4	2
1081	1	1	43	5	#NULL!	0	2	45000	6	5	5	5	6	0	4	4	1	8	8	1	12	12	4	8	12	4	0	4	4	8	1	8	8	1	4	4
1084	0	1	36	5	#NULL!	1	3	85000	7	6	6	5	6	2	18	0	0	8	0	2	26	0	18	8	26	8	0	8	0	18	2	18	0	2	10	0
1085	1	1	62	2	1	1	2	112500	7	7	7	4	7	2	2	23	8	8	23	10	10	46	23	23	46	23	2	2	23	23	8	8	23	6	6	0
1086	0	1	58	2	4	1	2	175000	1	2	2	2	3	1	1	1	0	1	1	1	2	2	1	1	2	1	0	1	1	1	1	1	1	1	0	0
1087	0	1	57	5	#NULL!	1	3	65000	5	6	7	4	3	0	4	0	0	1	1	0	5	1	4	1	5	1	0	1	1	4	0	4	0	0	3	-1
1090	0	1	52	5	#NULL!	1	3	112500	6	5	6	7	6	0	0	0	0	0	0	0	0	0	0	0	0	0	0	0	0	0	0	0	0	0	0	0
1091	1	1	22	1	2	0	3	25000	6	7	6	6	5	4	4	4	8	4	8	12	8	12	4	8	12	4	4	4	4	8	8	4	8	4	0	4
1092	1	1	63	5	#NULL!	0	0	25000	7	7	#NULL!	6	5	0	4	1	1	4	1	1	8	2	4	4	8	4	0	4	1	4	1	4	1	1	0	0
1093	0	1	51	5	#NULL!	1	3	175000	6	6	1	6	6	0	2	0	1	1	1	1	3	1	2	1	3	1	1	1	1	2	0	2	0	-1	1	-1
1094	1	1	30	2	5	1	1	25000	6	5	5	5	6	0	1	1	2	2	2	2	3	3	1	2	3	1	0	1	1	2	2	2	2	2	1	1
1095	1	1	51	2	5	0	2	65000	5	7	6	7	6	1	2	1	4	4	4	5	6	5	2	4	6	2	1	2	1	4	4	4	4	3	2	3
1097	0	1	54	2	1	0	1	137500	7	7	7	7	7	0	2	2	0	2	2	0	4	4	2	2	4	2	0	2	2	2	0	2	2	0	0	0
1098	1	1	38	5	#NULL!	0	1	25000	4	7	3	5	3	0	2	4	1	2	1	1	4	5	4	2	6	4	0	2	4	2	1	2	1	1	0	-3
1099	1	1	31	2	4	0	2	75000	5	5	4	2	5	4	8	8	4	1	4	8	9	12	8	4	12	8	4	8	8	4	4	1	4	0	-7	-4
1101	1	1	61	1	4	0	1	55000	5	4	5	7	5	1	1	1	2	1	2	3	2	3	1	2	3	1	1	1	1	2	2	1	2	1	0	1
1102	1	1	55	4	1	1	3	112500	5	5	7	5	3	0	0	0	4	4	4	4	4	4	0	4	4	0	0	0	0	4	4	4	4	4	4	4
1103	0	1	65	5	#NULL!	1	1	85000	2	2	7	6	3	2	4	1	1	4	1	3	8	2	4	4	8	4	1	4	1	4	2	4	1	1	0	0
1104	0	1	36	5	#NULL!	0	1	65000	5	5	5	6	6	4	2	4	0	1	4	4	3	8	4	4	8	4	0	1	4	4	4	2	4	4	1	0
1105	1	1	67	2	5	1	3	85000	6	7	7	7	7	0	2	2	0	0	1	0	2	3	2	1	3	2	0	2	2	1	0	0	1	0	-2	-1
1107	1	1	26	1	2	0	3	55000	6	6	6	6	6	0	2	4	2	4	8	2	6	12	4	8	12	4	0	2	4	8	2	4	8	2	2	4
1109	1	1	53	7	#NULL!	1	1	35000	6	5	7	4	7	0	2	0	1	2	2	1	4	2	2	2	4	2	0	2	0	2	1	2	2	1	0	2
1110	1	1	30	5	#NULL!	0	2	65000	6	5	6	6	6	1	4	4	8	4	8	9	8	12	4	8	12	4	1	4	4	8	8	4	8	7	0	4
1112	1	1	46	2	1	1	0	55000	5	5	5	5	1	4	2	1	4	4	2	8	6	3	4	4	8	4	4	2	1	4	4	4	2	0	2	1
1116	1	1	49	5	#NULL!	1	2	95000	5	5	7	5	3	1	4	1	1	4	1	2	8	2	4	4	8	4	1	4	1	4	1	4	1	0	0	0
1119	0	1	37	5	#NULL!	1	3	112500	4	6	2	6	6	2	4	0	8	4	0	10	8	0	4	8	12	8	8	4	0	4	2	4	0	-6	0	0
1121	0	1	59	2	4	1	3	137500	6	7	6	7	6	1	4	2	2	2	2	3	6	4	4	2	6	2	2	2	2	4	1	4	2	-1	2	0
1122	0	2	49	6	#NULL!	1	3	55000	7	7	7	7	6	4	8	8	1	4	1	5	12	9	8	4	12	4	1	4	1	8	4	8	8	3	4	7
1123	1	1	51	2	5	0	2	112500	5	5	3	4	3	1	4	1	2	4	1	3	8	2	4	4	8	4	1	4	1	4	2	4	1	1	0	0
1127	1	1	27	2	4	1	2	85000	6	6	7	4	6	4	2	2	0	2	1	4	4	3	4	2	6	4	4	2	2	2	0	2	1	-4	0	-1
1128	1	1	31	5	#NULL!	0	3	65000	6	6	7	6	6	1	1	1	4	4	1	5	5	2	1	4	5	1	1	1	1	4	4	4	1	3	3	0
1129	0	1	44	5	#NULL!	0	1	55000	6	6	6	7	6	2	2	4	2	1	4	4	3	8	4	4	8	4	2	1	4	4	2	2	4	0	1	0
1131	1	1	42	5	#NULL!	1	2	137500	6	7	3	7	3	0	0	0	2	4	4	2	4	4	0	4	4	0	0	0	0	4	2	4	4	2	4	4
1132	1	2	40	1	2	0	3	95000	6	6	6	6	6	4	4	8	4	4	8	8	8	16	8	8	16	8	4	4	8	8	4	4	8	0	0	0
1133	1	1	32	5	#NULL!	1	1	2500	5	7	4	6	3	0	4	1	2	8	1	2	12	2	4	8	12	4	0	4	1	8	2	8	1	2	4	0
1136	1	1	60	5	#NULL!	0	2	75000	6	7	7	6	5	1	1	1	4	1	2	5	2	3	1	4	5	1	1	1	1	4	4	1	2	3	0	1
1138	1	3	25	1	4	0	1	35000	6	3	6	2	5	1	0	1	2	1	4	3	1	5	1	4	5	1	1	0	1	4	2	1	4	1	1	3
1139	1	1	53	5	#NULL!	1	2	15000	1	2	1	5	1	0	0	0	4	8	4	4	8	4	0	8	8	0	0	0	0	8	4	8	4	4	8	4
1141	1	1	43	5	#NULL!	1	3	55000	3	6	4	4	4	0	0	0	0	1	2	0	1	2	0	2	2	0	0	0	0	2	0	1	2	0	1	2
1143	1	1	32	2	5	0	0	35000	7	7	1	7	7	4	2	4	4	4	4	8	6	8	4	4	8	4	4	2	4	4	4	4	4	0	2	0
1144	0	2	26	1	1	0	2	7500	6	7	6	3	5	4	4	4	13	4	8	17	8	12	4	13	17	13	13	4	8	4	4	4	4	-9	0	-4
1147	0	1	52	5	#NULL!	1	3	137500	7	7	7	7	6	0	4	0	1	1	1	1	5	1	4	1	5	1	1	1	1	4	0	4	0	-1	3	-1
1148	1	1	36	5	#NULL!	1	2	35000	6	2	5	5	3	0	2	0	4	4	2	4	6	2	2	4	6	2	0	2	0	4	4	4	2	4	2	2
1150	1	1	30	1	4	0	2	35000	5	6	3	5	5	1	2	8	2	2	8	3	4	16	8	8	16	8	1	2	8	8	2	2	8	1	0	0
1153	0	1	67	2	1	0	1	15000	6	6	#NULL!	7	7	0	1	0	0	1	0	0	2	0	1	1	2	1	0	1	0	1	0	1	0	0	0	0
1154	1	1	26	5	#NULL!	1	2	35000	7	7	4	7	7	0	4	4	1	4	4	1	8	8	4	4	8	4	0	4	4	4	1	4	4	1	0	0
1155	1	1	23	5	#NULL!	0	2	2500	6	4	#NULL!	6	4	0	0	0	1	1	1	1	1	1	0	1	1	0	0	0	0	1	1	1	1	1	1	1
1156	0	1	42	5	#NULL!	1	3	85000	6	6	6	6	5	0	4	4	0	4	4	0	8	8	4	4	8	4	0	4	4	4	0	4	4	0	0	0
1158	0	1	56	5	#NULL!	1	2	85000	7	7	6	7	7	0	4	4	0	4	4	0	8	8	4	4	8	4	0	4	4	4	0	4	4	0	0	0
1159	0	1	39	5	#NULL!	1	1	65000	6	6	5	6	3	4	4	8	2	2	4	6	6	12	8	4	12	4	2	2	4	8	4	4	8	2	2	4
1161	0	1	54	2	4	1	1	35000	6	5	6	6	6	0	2	0	0	1	1	0	3	1	2	1	3	1	0	1	1	2	0	2	0	0	1	-1
1162	0	1	49	6	#NULL!	1	2	35000	4	6	7	6	4	0	4	0	0	0	1	0	4	1	4	1	5	1	0	0	1	4	0	4	0	0	4	-1
1163	0	1	52	5	#NULL!	1	3	250000	1	1	3	1	2	0	2	4	0	0	1	0	2	5	4	1	5	1	0	0	1	4	0	2	4	0	2	3
1164	1	1	49	5	#NULL!	1	2	55000	6	6	6	5	6	1	8	4	2	8	4	3	16	8	8	8	16	8	1	8	4	8	2	8	4	1	0	0
1165	0	2	68	6	#NULL!	0	2	75000	7	6	6	4	4	2	1	1	0	0	1	2	1	2	2	1	3	1	0	0	1	2	2	1	1	2	1	0
1168	0	1	61	5	#NULL!	1	0	45000	7	5	7	7	6	0	1	0	0	1	1	0	2	1	1	1	2	1	0	1	1	1	0	1	0	0	0	-1
1171	1	1	44	2	2	0	3	15000	4	5	5	6	4	8	2	0	2	1	0	10	3	0	8	2	10	8	8	2	0	2	2	1	0	-6	-1	0
1173	0	1	54	6	#NULL!	1	3	65000	6	5	7	7	7	0	0	0	0	1	1	0	1	1	0	1	1	1	0	1	1	0	0	0	0	0	-1	-1
1174	1	1	22	1	1	1	1	15000	7	3	5	5	6	1	2	1	4	4	8	5	6	9	2	8	10	2	1	2	1	8	4	4	8	3	2	7
1175	0	1	54	5	#NULL!	1	0	95000	5	7	4	6	1	2	2	0	2	2	0	4	4	0	2	2	4	2	2	2	0	2	2	2	0	0	0	0
1176	1	1	40	1	4	0	2	112500	5	7	1	6	5	2	4	4	8	8	8	10	12	12	4	8	12	4	2	4	4	8	8	8	8	6	4	4
1177	1	1	26	5	#NULL!	0	2	55000	7	7	5	6	3	0	8	8	1	1	2	1	9	10	8	2	10	8	0	8	8	2	1	1	2	1	-7	-6
1179	1	1	27	5	#NULL!	0	3	35000	6	5	3	5	3	0	1	1	1	4	4	1	5	5	1	4	5	1	0	1	1	4	1	4	4	1	3	3
1180	1	1	28	6	#NULL!	1	2	35000	6	7	2	6	5	0	0	0	4	2	1	4	2	1	0	4	4	0	0	0	0	4	4	2	1	4	2	1
1181	0	1	63	5	#NULL!	1	2	45000	6	6	5	6	6	0	0	4	0	0	4	0	0	8	4	4	8	4	0	0	4	4	0	0	4	0	0	0
1182	1	1	32	5	#NULL!	1	2	112500	7	6	5	7	5	1	4	1	2	8	4	3	12	5	4	8	12	4	1	4	1	8	2	8	4	1	4	3
1184	1	1	50	5	#NULL!	1	2	35000	7	5	4	7	6	0	2	4	2	2	4	2	4	8	4	4	8	4	0	2	4	4	2	2	4	2	0	0
1186	1	1	33	5	#NULL!	1	1	35000	6	5	6	7	4	0	1	2	2	2	1	2	3	3	2	2	4	2	0	1	2	2	2	2	1	2	1	-1
1187	1	1	37	3	3	1	0	25000	5	5	1	7	6	0	2	2	2	0	2	2	2	4	2	2	4	2	0	2	2	2	2	0	2	2	-2	0
1188	1	1	35	5	#NULL!	1	1	25000	5	4	2	4	5	0	2	8	0	2	8	0	4	16	8	8	16	8	0	2	8	8	0	2	8	0	0	0
1193	1	3	45	5	#NULL!	0	0	45000	7	7	2	3	3	0	0	1	0	2	4	0	2	5	1	4	5	1	0	0	1	4	0	2	4	0	2	3
1194	0	2	49	1	5	0	3	112500	7	7	7	7	6	4	4	4	0	1	0	4	5	4	4	1	5	1	0	1	0	4	4	4	4	4	3	4
1195	0	1	61	5	#NULL!	1	2	250000	4	4	4	6	5	4	4	0	1	2	0	5	6	0	4	2	6	2	1	2	0	4	4	4	0	3	2	0
1196	0	1	41	5	#NULL!	1	3	1500000	5	3	6	7	6	13	8	4	4	1	2	17	9	6	13	4	17	4	4	1	2	13	13	8	4	9	7	2
1197	1	1	61	2	1	1	2	35000	4	3	4	4	6	0	4	1	1	0	1	1	4	2	4	1	5	4	0	4	1	1	1	0	1	1	-4	0
1198	1	1	35	2	1	1	1	55000	4	6	3	3	4	1	0	0	2	2	1	3	2	1	1	2	3	1	1	0	0	2	2	2	1	1	2	1
1199	0	1	52	5	#NULL!	1	2	95000	7	5	6	5	5	0	1	2	0	0	2	0	1	4	2	2	4	2	0	0	2	2	0	1	2	0	1	0
1200	0	1	62	6	#NULL!	1	1	75000	#NULL!	#NULL!	#NULL!	6	6	1	1	4	2	1	4	3	2	8	4	4	8	4	2	1	4	4	1	1	4	-1	0	0
1201	1	1	29	1	4	0	2	35000	4	2	3	5	4	2	2	1	0	0	0	2	2	1	2	0	2	2	2	2	1	0	0	0	0	-2	-2	-1
1203	1	1	53	5	#NULL!	1	1	15000	3	5	4	6	7	0	0	0	0	4	0	0	4	0	0	4	4	0	0	0	0	4	0	4	0	0	4	0
1204	1	1	40	4	5	1	2	55000	6	5	7	6	5	1	13	13	2	4	4	3	17	17	13	4	17	13	1	13	13	4	2	4	4	1	-9	-9
1207	1	1	44	5	#NULL!	1	2	35000	7	7	7	7	6	1	1	2	4	2	4	5	3	6	2	4	6	2	1	1	2	4	4	2	4	3	1	2
1208	1	1	27	5	#NULL!	1	2	45000	6	2	4	5	1	0	0	0	0	0	0	0	0	0	0	0	0	0	0	0	0	0	0	0	0	0	0	0
1211	0	2	26	1	1	0	2	35000	6	7	6	3	5	4	4	4	1	1	1	5	5	5	4	1	5	1	1	1	1	4	4	4	4	3	3	3
1214	1	1	21	1	1	0	1	7500	4	4	7	7	4	0	2	4	2	0	4	2	2	8	4	4	8	4	0	2	4	4	2	0	4	2	-2	0
1215	1	1	28	5	#NULL!	0	2	45000	6	7	4	6	5	1	1	2	4	2	4	5	3	6	2	4	6	2	1	1	2	4	4	2	4	3	1	2
1216	1	1	53	5	#NULL!	1	2	2500	7	5	7	6	5	0	1	1	1	1	0	1	2	1	1	1	2	1	0	1	1	1	1	1	0	1	0	-1
1218	0	1	64	5	#NULL!	1	1	45000	5	7	6	7	5	1	2	1	0	0	4	1	2	5	2	4	6	4	0	0	4	2	1	2	1	1	2	-3
1220	1	1	43	2	5	0	2	75000	6	6	5	6	5	1	2	4	2	4	8	3	6	12	4	8	12	4	1	2	4	8	2	4	8	1	2	4
1221	1	1	44	3	4	1	0	55000	6	6	5	4	4	1	1	1	2	2	2	3	3	3	1	2	3	1	1	1	1	2	2	2	2	1	1	1
1223	0	1	58	5	#NULL!	1	2	55000	5	3	6	5	5	1	0	0	0	0	0	1	0	0	1	0	1	0	0	0	0	1	1	0	0	1	0	0
1225	1	1	63	2	1	1	3	85000	7	4	6	6	6	0	1	1	2	4	4	2	5	5	1	4	5	1	0	1	1	4	2	4	4	2	3	3
1226	1	1	28	5	#NULL!	1	1	35000	6	4	#NULL!	6	5	2	0	0	4	2	1	6	2	1	2	4	6	2	2	0	0	4	4	2	1	2	2	1
1227	1	1	52	5	#NULL!	1	0	7500	6	4	4	6	6	0	1	0	0	1	0	0	2	0	1	1	2	1	0	1	0	1	0	1	0	0	0	0
1228	1	1	26	5	#NULL!	1	2	55000	6	5	5	7	6	0	8	1	4	8	4	4	16	5	8	8	16	8	0	8	1	8	4	8	4	4	0	3
1231	0	1	55	6	#NULL!	1	2	95000	6	5	7	5	5	2	4	8	0	1	1	2	5	9	8	1	9	1	0	1	1	8	2	4	8	2	3	7
1233	1	1	45	5	#NULL!	1	1	2500	5	7	4	3	2	0	0	0	2	2	4	2	2	4	0	4	4	0	0	0	0	4	2	2	4	2	2	4
1234	1	1	35	5	#NULL!	1	2	2500	6	7	6	7	4	0	0	0	4	8	4	4	8	4	0	8	8	0	0	0	0	8	4	8	4	4	8	4
1237	1	1	48	2	4	0	1	35000	6	6	5	6	5	1	4	0	4	4	0	5	8	0	4	4	8	4	1	4	0	4	4	4	0	3	0	0
1239	1	1	44	6	#NULL!	1	3	45000	5	6	4	7	5	1	4	2	4	4	4	5	8	6	4	4	8	4	1	4	2	4	4	4	4	3	0	2
1240	1	1	36	5	#NULL!	1	2	2500	7	7	7	6	5	1	1	0	13	13	13	14	14	13	1	13	14	1	1	1	0	13	13	13	13	12	12	13
1242	1	1	21	1	1	0	1	2500	5	3	2	6	5	2	8	4	8	8	8	10	16	12	8	8	16	8	2	8	4	8	8	8	8	6	0	4
1243	1	1	27	5	#NULL!	1	0	35000	5	3	5	5	3	0	0	0	2	2	2	2	2	2	0	2	2	0	0	0	0	2	2	2	2	2	2	2
1245	1	1	26	5	#NULL!	1	1	35000	5	6	6	5	3	1	1	1	2	2	2	3	3	3	1	2	3	1	1	1	1	2	2	2	2	1	1	1
1246	1	1	26	5	#NULL!	1	3	35000	5	5	5	6	6	0	1	0	4	4	2	4	5	2	1	4	5	1	0	1	0	4	4	4	2	4	3	2
1247	0	1	40	2	1	0	2	55000	1	2	1	1	3	1	2	1	0	0	0	1	2	1	2	0	2	0	0	0	0	2	1	2	1	1	2	1
1248	1	1	45	5	#NULL!	1	1	25000	6	6	6	6	4	0	1	8	4	2	8	4	3	16	8	8	16	8	0	1	8	8	4	2	8	4	1	0
1250	1	1	54	5	#NULL!	0	3	137500	6	7	6	4	3	0	1	2	2	2	2	2	3	4	2	2	4	2	0	1	2	2	2	2	2	2	1	0
1252	1	1	53	5	#NULL!	1	1	65000	5	5	2	6	4	0	2	4	0	2	4	0	4	8	4	4	8	4	0	2	4	4	0	2	4	0	0	0
1253	0	1	32	5	#NULL!	1	3	65000	7	6	6	5	5	2	8	13	0	0	4	2	8	17	13	4	17	4	0	0	4	13	2	8	13	2	8	9
1254	1	1	29	5	#NULL!	1	1	85000	7	6	6	6	5	2	8	2	4	13	4	6	21	6	8	13	21	8	2	8	2	13	4	13	4	2	5	2
1255	1	1	35	5	#NULL!	1	1	45000	6	5	6	6	5	1	0	0	2	2	2	3	2	2	1	2	3	1	1	0	0	2	2	2	2	1	2	2
1257	0	1	62	5	#NULL!	1	2	25000	7	5	7	3	5	4	0	4	4	1	4	8	1	8	4	4	8	4	4	1	4	4	4	0	4	0	-1	0
1258	0	1	50	5	#NULL!	1	2	250000	6	5	6	5	4	1	4	2	0	0	0	1	4	2	4	0	4	0	0	0	0	4	1	4	2	1	4	2
1259	0	1	25	1	1	0	2	2500	6	5	1	5	5	1	1	1	1	1	4	2	2	5	1	4	5	4	1	1	4	1	1	1	1	0	0	-3
1261	1	1	29	5	#NULL!	0	3	45000	4	7	1	3	2	2	2	4	4	4	8	6	6	12	4	8	12	4	2	2	4	8	4	4	8	2	2	4
1265	0	1	43	2	1	1	3	175000	6	4	7	7	5	23	18	0	13	4	0	36	22	0	23	13	36	13	13	4	0	23	23	18	0	10	14	0
1266	1	1	28	5	#NULL!	0	3	35000	7	6	7	6	5	4	4	4	1	1	1	5	5	5	4	1	5	4	4	4	4	1	1	1	1	-3	-3	-3
1268	1	1	49	2	3	1	1	45000	6	6	2	6	6	0	4	1	4	4	2	4	8	3	4	4	8	4	0	4	1	4	4	4	2	4	0	1
1270	1	1	24	5	#NULL!	0	2	25000	6	6	2	4	5	4	2	4	4	2	4	8	4	8	4	4	8	4	4	2	4	4	4	2	4	0	0	0
1272	1	1	33	2	4	1	3	45000	7	7	6	7	7	13	4	4	4	4	4	17	8	8	13	4	17	13	13	4	4	4	4	4	4	-9	0	0
1273	0	1	42	5	#NULL!	1	2	112500	4	5	4	7	6	2	4	2	2	2	2	4	6	4	4	2	6	2	2	2	2	4	2	4	2	0	2	0
1275	0	1	29	5	#NULL!	1	3	55000	7	7	7	7	7	4	4	0	0	0	0	4	4	0	4	0	4	0	0	0	0	4	4	4	0	4	4	0
1276	1	1	49	6	#NULL!	1	2	35000	6	6	4	6	6	0	2	0	2	4	4	2	6	4	2	4	6	2	0	2	0	4	2	4	4	2	2	4
1277	1	1	22	5	#NULL!	0	2	35000	6	5	6	6	4	0	1	2	4	2	4	4	3	6	2	4	6	2	0	1	2	4	4	2	4	4	1	2
1278	0	1	32	2	5	1	1	55000	7	7	6	6	5	2	8	0	2	4	1	4	12	1	8	4	12	4	2	4	1	8	2	8	0	0	4	-1
1280	1	3	58	6	#NULL!	1	1	85000	7	7	6	3	7	1	2	1	1	2	8	2	4	9	2	8	10	2	1	2	1	8	1	2	8	0	0	7
1281	1	1	44	2	1	1	1	55000	4	4	7	1	1	1	0	0	1	4	0	2	4	0	1	4	5	1	1	0	0	4	1	4	0	0	4	0
1283	1	1	24	1	1	0	3	2500	6	6	1	6	4	1	1	2	2	1	2	3	2	4	2	2	4	2	1	1	2	2	2	1	2	1	0	0
1285	1	1	26	1	4	0	3	45000	6	6	3	6	5	2	1	4	4	2	4	6	3	8	4	4	8	4	2	1	4	4	4	2	4	2	1	0
1286	0	1	40	5	#NULL!	0	3	112500	5	4	7	6	5	2	4	0	0	0	0	2	4	0	4	0	4	0	0	0	0	4	2	4	0	2	4	0
1287	1	1	32	1	2	0	2	75000	6	7	4	7	6	2	4	4	8	8	8	10	12	12	4	8	12	4	2	4	4	8	8	8	8	6	4	4
1288	1	1	27	1	5	0	3	35000	6	6	7	6	6	0	0	0	4	4	4	4	4	4	0	4	4	0	0	0	0	4	4	4	4	4	4	4
1292	0	1	36	5	#NULL!	1	3	2500	4	6	1	6	5	0	4	1	0	4	0	0	8	1	4	4	8	4	0	4	0	4	0	4	1	0	0	1
1295	1	1	46	2	4	1	0	112500	6	5	7	5	6	2	2	2	1	1	2	3	3	4	2	2	4	2	2	2	2	2	1	1	2	-1	-1	0
1296	0	1	55	3	1	1	2	175000	4	6	6	6	6	1	1	1	4	4	4	5	5	5	1	4	5	4	4	4	4	1	1	1	1	-3	-3	-3
1297	1	1	25	1	1	0	2	35000	3	1	4	5	5	0	1	1	0	0	0	0	1	1	1	0	1	1	0	1	1	0	0	0	0	0	-1	-1
1298	1	1	38	5	#NULL!	1	0	35000	6	6	5	4	1	0	4	8	2	4	8	2	8	16	8	8	16	8	0	4	8	8	2	4	8	2	0	0
1299	0	1	35	2	5	1	2	25000	5	4	4	5	5	1	2	1	2	2	2	3	4	3	2	2	4	2	2	2	2	2	1	2	1	-1	0	-1
1300	1	1	41	5	#NULL!	1	2	55000	3	#NULL!	5	4	1	0	2	2	4	4	8	4	6	10	2	8	10	2	0	2	2	8	4	4	8	4	2	6
1302	1	1	29	5	#NULL!	1	3	65000	7	6	6	7	2	1	4	2	4	2	2	5	6	4	4	4	8	4	1	4	2	4	4	2	2	3	-2	0
1303	1	1	48	4	1	1	1	45000	2	3	1	2	2	0	0	0	1	0	2	1	0	2	0	2	2	0	0	0	0	2	1	0	2	1	0	2
1304	0	1	61	6	#NULL!	1	1	95000	7	7	6	6	6	0	0	0	0	0	0	0	0	0	0	0	0	0	0	0	0	0	0	0	0	0	0	0
1307	0	1	51	2	4	1	1	75000	5	6	3	5	3	2	1	0	2	0	0	4	1	0	2	2	4	2	2	0	0	2	2	1	0	0	1	0
1308	1	1	63	2	1	1	1	45000	6	7	7	5	2	0	1	0	2	2	2	2	3	2	1	2	3	1	0	1	0	2	2	2	2	2	1	2
1310	1	1	62	5	#NULL!	0	3	65000	1	1	7	6	5	1	1	1	2	2	1	3	3	2	1	2	3	1	1	1	1	2	2	2	1	1	1	0
1311	1	1	57	2	4	1	1	45000	6	7	5	7	7	2	1	2	2	1	2	4	2	4	2	2	4	2	2	1	2	2	2	1	2	0	0	0
1312	1	1	34	5	#NULL!	0	1	45000	7	6	7	6	7	4	2	1	4	4	4	8	6	5	4	4	8	4	4	2	1	4	4	4	4	0	2	3
1313	1	1	75	5	#NULL!	1	1	2500	1	1	#NULL!	3	4	0	0	1	0	0	1	0	0	2	1	1	2	1	0	0	1	1	0	0	1	0	0	0
1314	1	1	40	1	1	0	1	35000	5	5	7	3	1	1	1	0	2	1	0	3	2	0	1	2	3	1	1	1	0	2	2	1	0	1	0	0
1315	0	1	41	5	#NULL!	1	1	112500	6	6	6	3	2	2	8	8	0	8	8	2	16	16	8	8	16	8	0	8	8	8	2	8	8	2	0	0
1316	1	1	29	1	4	0	2	75000	7	6	4	7	6	0	0	0	4	4	4	4	4	4	0	4	4	0	0	0	0	4	4	4	4	4	4	4
1318	1	1	26	5	#NULL!	0	2	35000	5	3	1	3	5	0	1	4	0	0	4	0	1	8	4	4	8	4	0	1	4	4	0	0	4	0	-1	0
1319	1	1	37	1	1	1	2	35000	5	5	5	3	3	0	2	2	2	4	4	2	6	6	2	4	6	2	0	2	2	4	2	4	4	2	2	2
1321	1	1	49	7	#NULL!	1	0	35000	4	2	5	6	6	0	0	0	0	0	1	0	0	1	0	1	1	0	0	0	0	1	0	0	1	0	0	1
1322	0	1	38	5	#NULL!	0	3	55000	6	7	5	7	6	0	8	8	1	4	8	1	12	16	8	8	16	8	1	4	8	8	0	8	8	-1	4	0
1323	0	1	45	5	#NULL!	1	2	55000	4	6	3	4	5	4	2	4	1	0	0	5	2	4	4	1	5	1	1	0	0	4	4	2	4	3	2	4
1326	1	1	41	5	#NULL!	1	2	2500	6	6	5	6	5	1	2	4	4	2	4	5	4	8	4	4	8	4	1	2	4	4	4	2	4	3	0	0
1328	1	1	24	1	4	0	2	45000	6	5	6	6	7	4	4	4	4	0	2	8	4	6	4	4	8	4	4	4	4	4	4	0	2	0	-4	-2
1330	1	1	28	5	#NULL!	0	2	65000	5	5	5	6	5	0	4	2	2	4	2	2	8	4	4	4	8	4	0	4	2	4	2	4	2	2	0	0
1333	0	1	40	5	#NULL!	1	3	45000	2	4	3	3	2	0	2	0	0	2	1	0	4	1	2	2	4	2	0	2	1	2	0	2	0	0	0	-1
1335	1	1	29	5	#NULL!	1	3	85000	6	7	6	6	7	0	2	1	0	0	8	0	2	9	2	8	10	2	0	2	1	8	0	0	8	0	-2	7
1336	0	1	57	5	#NULL!	0	3	85000	3	3	1	3	1	4	4	0	2	2	0	6	6	0	4	2	6	2	2	2	0	4	4	4	0	2	2	0
1340	1	1	29	1	1	0	2	35000	6	6	6	6	5	0	2	0	4	4	0	4	6	0	2	4	6	2	0	2	0	4	4	4	0	4	2	0
1344	1	1	58	2	1	1	1	45000	5	5	2	6	5	1	0	0	4	2	2	5	2	2	1	4	5	1	1	0	0	4	4	2	2	3	2	2
1345	0	1	20	1	4	0	1	7500	6	6	4	7	6	4	4	2	0	0	0	4	4	2	4	0	4	0	0	0	0	4	4	4	2	4	4	2
1347	1	1	49	5	#NULL!	1	0	2500	4	4	7	4	5	0	0	0	1	4	4	1	4	4	0	4	4	0	0	0	0	4	1	4	4	1	4	4
1348	1	1	31	5	#NULL!	1	1	2500	7	6	5	5	5	0	4	4	2	4	4	2	8	8	4	4	8	4	0	4	4	4	2	4	4	2	0	0
1349	1	1	26	5	#NULL!	0	2	2500	4	3	4	6	5	1	1	0	0	0	0	1	1	0	1	0	1	1	1	1	0	0	0	0	0	-1	-1	0
1350	0	1	54	5	#NULL!	1	2	65000	7	7	7	7	6	1	1	2	0	0	0	1	1	2	2	0	2	0	0	0	0	2	1	1	2	1	1	2
1352	1	1	23	1	1	0	2	35000	6	6	2	5	4	1	2	4	4	4	8	5	6	12	4	8	12	4	1	2	4	8	4	4	8	3	2	4
1353	1	1	29	5	#NULL!	1	3	35000	6	6	6	5	5	1	2	4	4	4	8	5	6	12	4	8	12	4	1	2	4	8	4	4	8	3	2	4
1355	0	1	54	5	#NULL!	1	3	95000	4	2	6	6	4	1	1	0	0	0	0	1	1	0	1	0	1	0	0	0	0	1	1	1	0	1	1	0
1356	1	1	52	2	1	1	3	112500	6	6	7	5	4	1	0	0	2	2	4	3	2	4	1	4	5	1	1	0	0	4	2	2	4	1	2	4
1357	1	1	56	5	#NULL!	1	0	15000	6	6	6	7	3	0	0	1	1	1	2	1	1	3	1	2	3	1	0	0	1	2	1	1	2	1	1	1
1359	0	1	39	5	#NULL!	0	1	35000	5	6	3	5	3	4	4	4	0	4	4	4	8	8	4	4	8	4	0	4	4	4	4	4	4	4	0	0
1360	1	1	35	3	4	1	2	75000	3	6	6	6	1	1	0	0	2	2	4	3	2	4	1	4	5	1	1	0	0	4	2	2	4	1	2	4
1361	1	1	39	2	4	0	2	175000	6	6	3	6	6	1	1	0	4	4	13	5	5	13	1	13	14	1	1	1	0	13	4	4	13	3	3	13
1362	0	1	57	4	4	1	1	85000	6	4	6	7	7	2	0	2	1	1	4	3	1	6	2	4	6	4	1	1	4	2	2	0	2	1	-1	-2
1363	1	1	22	1	4	0	2	25000	6	5	4	5	5	8	8	13	13	8	13	21	16	26	13	13	26	13	8	8	13	13	13	8	13	5	0	0
1364	1	1	33	5	#NULL!	1	3	112500	6	5	3	6	6	0	1	2	2	4	8	2	5	10	2	8	10	2	0	1	2	8	2	4	8	2	3	6
1365	0	1	37	5	#NULL!	1	3	112500	6	4	6	4	6	4	4	4	4	4	4	8	8	8	4	4	8	4	4	4	4	4	4	4	4	0	0	0
1367	1	1	20	1	1	0	1	2500	6	6	2	5	4	8	4	0	13	13	8	21	17	8	8	13	21	8	8	4	0	13	13	13	8	5	9	8
1370	1	1	36	1	1	0	3	55000	6	6	#NULL!	4	3	1	1	1	2	4	4	3	5	5	1	4	5	1	1	1	1	4	2	4	4	1	3	3
1371	1	2	57	2	3	1	3	45000	5	6	2	7	6	1	2	2	4	4	8	5	6	10	2	8	10	2	1	2	2	8	4	4	8	3	2	6
1372	0	1	63	5	#NULL!	0	3	85000	6	7	4	6	2	1	4	8	0	4	8	1	8	16	8	8	16	8	0	4	8	8	1	4	8	1	0	0
1374	1	1	28	1	5	0	2	35000	6	6	5	6	6	0	4	4	4	4	8	4	8	12	4	8	12	4	0	4	4	8	4	4	8	4	0	4
1376	1	1	38	5	#NULL!	1	2	35000	3	5	1	4	4	0	1	0	2	2	2	2	3	2	1	2	3	1	0	1	0	2	2	2	2	2	1	2
1377	1	1	39	2	5	1	1	35000	6	7	5	6	6	0	4	13	1	1	8	1	5	21	13	8	21	13	0	4	13	8	1	1	8	1	-3	-5
1378	1	3	30	1	1	0	2	35000	6	5	7	4	1	2	1	0	1	1	2	3	2	2	2	2	4	2	2	1	0	2	1	1	2	-1	0	2
1379	1	1	41	5	#NULL!	1	2	55000	3	5	5	6	5	2	0	0	2	2	1	4	2	1	2	2	4	2	2	0	0	2	2	2	1	0	2	1
1381	1	1	35	6	#NULL!	1	2	25000	6	6	6	3	4	1	4	4	4	4	4	5	8	8	4	4	8	4	1	4	4	4	4	4	4	3	0	0
1382	1	1	35	5	#NULL!	1	3	85000	7	7	6	6	6	0	0	0	2	4	4	2	4	4	0	4	4	0	0	0	0	4	2	4	4	2	4	4
1385	0	1	42	5	#NULL!	1	3	55000	6	4	4	5	4	0	1	0	0	1	0	0	2	0	1	1	2	1	0	1	0	1	0	1	0	0	0	0
1386	1	1	20	1	4	0	1	2500	4	5	1	5	5	1	4	2	2	4	4	3	8	6	4	4	8	4	1	4	2	4	2	4	4	1	0	2
1389	1	1	49	1	1	0	2	75000	7	7	6	7	7	2	2	2	4	2	2	6	4	4	2	4	6	2	2	2	2	4	4	2	2	2	0	0
1392	1	3	63	1	1	0	3	95000	5	7	6	3	5	4	1	1	8	1	4	12	2	5	4	8	12	4	4	1	1	8	8	1	4	4	0	3
1393	1	1	34	1	2	0	3	85000	6	7	7	7	5	1	8	4	4	8	4	5	16	8	8	8	16	8	1	8	4	8	4	8	4	3	0	0
1395	1	1	28	2	5	0	3	65000	7	5	6	6	5	1	0	4	4	4	4	5	4	8	4	4	8	4	1	0	4	4	4	4	4	3	4	0
1397	1	1	41	5	#NULL!	1	3	15000	2	5	2	3	1	1	1	2	1	0	0	2	1	2	2	1	3	2	1	1	2	1	1	0	0	0	-1	-2
1398	0	1	54	6	#NULL!	1	3	65000	6	5	6	6	4	2	2	4	1	1	1	3	3	5	4	1	5	1	1	1	1	4	2	2	4	1	1	3
1399	1	1	55	6	#NULL!	1	3	85000	7	4	7	6	7	0	0	0	8	2	4	8	2	4	0	8	8	0	0	0	0	8	8	2	4	8	2	4
1400	0	1	36	5	#NULL!	1	2	95000	6	6	6	6	6	0	2	0	0	0	0	0	2	0	2	0	2	0	0	0	0	2	0	2	0	0	2	0
1401	1	1	64	6	#NULL!	1	2	25000	2	3	#NULL!	4	1	0	0	0	0	1	0	0	1	0	0	1	1	0	0	0	0	1	0	1	0	0	1	0
1402	0	1	56	5	#NULL!	1	3	137500	5	6	5	5	4	0	4	0	1	0	0	1	4	0	4	1	5	1	1	0	0	4	0	4	0	-1	4	0
1403	1	1	47	1	1	0	2	35000	1	4	4	1	1	0	0	0	1	1	2	1	1	2	0	2	2	0	0	0	0	2	1	1	2	1	1	2
1404	1	1	27	5	#NULL!	1	2	2500	7	5	7	6	5	0	0	0	2	2	4	2	2	4	0	4	4	0	0	0	0	4	2	2	4	2	2	4
1407	0	1	53	6	#NULL!	1	2	400000	7	7	7	7	5	1	1	0	0	0	0	1	1	0	1	0	1	0	0	0	0	1	1	1	0	1	1	0
1409	1	1	50	5	#NULL!	1	2	25000	6	6	4	5	5	0	0	0	4	2	4	4	2	4	0	4	4	0	0	0	0	4	4	2	4	4	2	4
1410	0	1	64	6	#NULL!	1	2	35000	7	7	#NULL!	5	6	8	4	0	4	2	0	12	6	0	8	4	12	4	4	2	0	8	8	4	0	4	2	0
1411	1	1	54	5	#NULL!	1	3	25000	5	5	3	5	1	0	0	0	0	2	0	0	2	0	0	2	2	0	0	0	0	2	0	2	0	0	2	0
1412	1	1	47	5	#NULL!	1	0	75000	6	6	6	6	6	0	0	0	4	4	4	4	4	4	0	4	4	0	0	0	0	4	4	4	4	4	4	4
1413	1	1	23	1	4	0	3	7500	6	6	2	6	5	2	2	4	4	4	8	6	6	12	4	8	12	4	2	2	4	8	4	4	8	2	2	4
1414	1	1	35	5	#NULL!	1	2	2500	5	5	#NULL!	7	6	1	1	1	2	4	0	3	5	1	1	4	5	1	1	1	1	4	2	4	0	1	3	-1
1416	1	1	30	5	#NULL!	1	2	45000	6	5	6	4	3	0	0	2	2	4	4	2	4	6	2	4	6	2	0	0	2	4	2	4	4	2	4	2
1417	1	3	29	3	1	0	2	45000	5	6	7	7	5	1	2	4	4	4	13	5	6	17	4	13	17	4	1	2	4	13	4	4	13	3	2	9
1418	1	1	26	1	3	0	2	45000	6	6	3	4	6	23	8	4	23	8	4	46	16	8	23	23	46	23	23	8	4	23	23	8	4	0	0	0
1419	1	1	53	5	#NULL!	1	1	2500	6	#NULL!	#NULL!	6	2	0	0	0	0	0	0	0	0	0	0	0	0	0	0	0	0	0	0	0	0	0	0	0
1421	1	1	25	1	4	0	2	25000	5	6	2	6	4	1	2	2	4	4	4	5	6	6	2	4	6	2	1	2	2	4	4	4	4	3	2	2
1422	0	1	32	5	#NULL!	1	3	55000	6	6	6	7	6	8	4	4	1	1	4	9	5	8	8	4	12	4	1	1	4	8	8	4	4	7	3	0
1425	1	1	36	6	#NULL!	1	1	75000	3	2	3	4	1	0	2	0	2	2	0	2	4	0	2	2	4	2	0	2	0	2	2	2	0	2	0	0
1427	1	1	42	5	#NULL!	1	3	2500	6	4	#NULL!	6	6	0	2	0	4	4	1	4	6	1	2	4	6	2	0	2	0	4	4	4	1	4	2	1
1428	1	1	39	5	#NULL!	1	1	35000	5	6	6	4	1	0	0	1	1	1	1	1	1	2	1	1	2	1	0	0	1	1	1	1	1	1	1	0
1431	1	1	42	3	3	1	3	35000	5	7	7	2	2	0	0	2	2	2	4	2	2	6	2	4	6	2	0	0	2	4	2	2	4	2	2	2
1433	1	1	39	5	#NULL!	1	2	95000	5	6	6	6	5	1	4	1	2	4	4	3	8	5	4	4	8	4	1	4	1	4	2	4	4	1	0	3
1435	0	3	43	5	#NULL!	0	3	65000	5	5	4	5	3	0	2	0	1	0	0	1	2	0	2	1	3	1	1	0	0	2	0	2	0	-1	2	0
1436	1	1	20	1	4	0	1	2500	5	6	#NULL!	6	5	0	2	4	2	4	8	2	6	12	4	8	12	4	0	2	4	8	2	4	8	2	2	4
1437	1	1	50	6	#NULL!	1	1	45000	7	6	6	5	4	0	4	2	4	8	4	4	12	6	4	8	12	4	0	4	2	8	4	8	4	4	4	2
1438	1	1	57	5	#NULL!	1	2	55000	7	6	#NULL!	6	6	0	1	0	0	1	0	0	2	0	1	1	2	1	0	1	0	1	0	1	0	0	0	0
1440	1	1	42	2	1	1	2	95000	6	7	7	7	6	4	0	4	8	4	8	12	4	12	4	8	12	4	4	0	4	8	8	4	8	4	4	4
1443	0	1	52	5	#NULL!	1	1	75000	5	6	5	4	6	1	1	1	0	0	1	1	1	2	1	1	2	1	0	0	1	1	1	1	1	1	1	0
1444	1	1	29	1	4	0	2	75000	5	5	1	6	6	4	2	8	4	2	8	8	4	16	8	8	16	8	4	2	8	8	4	2	8	0	0	0
1445	1	1	26	1	1	0	2	65000	6	6	5	6	6	4	0	13	18	8	18	22	8	31	13	18	31	13	4	0	13	18	18	8	18	14	8	5
1447	1	1	26	1	4	0	2	55000	6	6	6	4	6	1	2	4	4	4	13	5	6	17	4	13	17	4	1	2	4	13	4	4	13	3	2	9
1448	1	1	40	2	5	1	2	35000	7	7	6	5	3	1	0	4	4	4	8	5	4	12	4	8	12	4	1	0	4	8	4	4	8	3	4	4
1451	1	1	25	1	4	0	2	25000	7	7	6	5	6	0	4	0	8	8	8	8	12	8	4	8	12	4	0	4	0	8	8	8	8	8	4	8
1452	0	1	63	7	#NULL!	1	2	65000	5	6	5	5	3	4	1	8	4	2	8	8	3	16	8	8	16	8	4	2	8	8	4	1	8	0	-1	0
1453	1	1	35	6	#NULL!	1	1	45000	6	6	6	3	5	1	1	1	4	2	2	5	3	3	1	4	5	1	1	1	1	4	4	2	2	3	1	1
1455	0	1	54	2	3	1	1	45000	6	6	6	5	6	1	2	0	2	4	0	3	6	0	2	4	6	4	2	4	0	2	1	2	0	-1	-2	0
1457	1	1	42	2	5	0	1	65000	6	5	6	5	4	1	1	4	4	1	4	5	2	8	4	4	8	4	1	1	4	4	4	1	4	3	0	0
1458	1	1	33	5	#NULL!	0	1	25000	7	6	7	6	6	4	13	8	4	4	8	8	17	16	13	8	21	13	4	13	8	8	4	4	8	0	-9	0
1461	1	1	28	1	5	0	2	55000	5	6	6	6	7	4	4	8	8	4	8	12	8	16	8	8	16	8	4	4	8	8	8	4	8	4	0	0
1463	1	1	58	5	#NULL!	1	1	45000	7	6	7	7	7	1	1	2	2	4	8	3	5	10	2	8	10	2	1	1	2	8	2	4	8	1	3	6
1464	1	1	29	1	1	0	3	45000	5	6	2	4	2	2	2	8	4	4	8	6	6	16	8	8	16	8	2	2	8	8	4	4	8	2	2	0
1468	1	1	52	2	5	1	1	25000	6	6	5	7	4	1	1	1	0	2	0	1	3	1	1	2	3	1	1	1	1	2	0	2	0	-1	1	-1
1469	0	1	55	5	#NULL!	1	3	250000	6	5	6	5	6	0	1	1	0	0	0	0	1	1	1	0	1	0	0	0	0	1	0	1	1	0	1	1
1470	1	1	49	2	5	1	0	45000	7	6	6	7	7	0	1	1	0	0	2	0	1	3	1	2	3	1	0	1	1	2	0	0	2	0	-1	1
1471	0	2	61	7	#NULL!	0	3	112500	6	6	5	6	6	8	4	18	0	0	0	8	4	18	18	0	18	0	0	0	0	18	8	4	18	8	4	18
1472	1	1	31	5	#NULL!	1	2	85000	5	6	1	6	5	2	4	4	4	4	4	6	8	8	4	4	8	4	2	4	4	4	4	4	4	2	0	0
1474	0	1	55	5	#NULL!	1	2	75000	5	7	4	2	4	8	4	8	1	0	0	9	4	8	8	1	9	1	1	0	0	8	8	4	8	7	4	8
1478	1	1	40	5	#NULL!	1	0	112500	7	7	5	5	5	4	2	4	4	2	4	8	4	8	4	4	8	4	4	2	4	4	4	2	4	0	0	0
1479	1	1	27	5	#NULL!	1	1	45000	6	5	6	6	5	0	4	4	4	2	4	4	6	8	4	4	8	4	0	4	4	4	4	2	4	4	-2	0
1480	1	1	28	2	4	1	1	35000	5	2	2	3	3	1	1	0	0	0	0	1	1	0	1	0	1	1	1	1	0	0	0	0	0	-1	-1	0
1482	1	1	43	5	#NULL!	0	2	45000	6	5	7	4	4	0	2	4	0	1	2	0	3	6	4	2	6	4	0	2	4	2	0	1	2	0	-1	-2
1483	1	1	50	5	#NULL!	1	2	55000	7	5	5	6	5	0	2	0	4	4	2	4	6	2	2	4	6	2	0	2	0	4	4	4	2	4	2	2
1484	1	1	32	5	#NULL!	0	2	95000	4	7	6	7	6	0	0	0	2	2	4	2	2	4	0	4	4	0	0	0	0	4	2	2	4	2	2	4
1486	1	1	34	5	#NULL!	1	2	25000	6	4	4	4	3	0	0	0	1	1	0	1	1	0	0	1	1	0	0	0	0	1	1	1	0	1	1	0
1487	0	1	60	2	1	1	3	85000	3	4	6	5	6	1	1	0	2	1	0	3	2	0	1	2	3	2	2	1	0	1	1	1	0	-1	0	0
1489	1	1	36	5	#NULL!	1	1	2500	6	6	4	4	6	0	0	1	1	1	4	1	1	5	1	4	5	1	0	0	1	4	1	1	4	1	1	3
1490	0	1	40	5	#NULL!	1	2	250000	5	5	4	6	6	4	4	0	4	4	0	8	8	0	4	4	8	4	4	4	0	4	4	4	0	0	0	0
1491	1	1	20	1	4	0	1	7500	6	7	6	6	6	0	2	4	4	4	8	4	6	12	4	8	12	4	0	2	4	8	4	4	8	4	2	4
1494	1	1	32	5	#NULL!	0	2	65000	5	2	6	6	6	0	1	1	1	1	1	1	2	2	1	1	2	1	0	1	1	1	1	1	1	1	0	0
1495	1	1	45	5	#NULL!	1	1	55000	6	5	6	6	6	0	1	1	1	2	2	1	3	3	1	2	3	1	0	1	1	2	1	2	2	1	1	1
1499	1	1	30	5	#NULL!	1	3	45000	6	5	3	5	6	0	1	0	2	1	4	2	2	4	1	4	5	1	0	1	0	4	2	1	4	2	0	4
1500	0	1	41	5	#NULL!	1	1	137500	6	5	6	7	6	4	4	4	2	2	2	6	6	6	4	2	6	2	2	2	2	4	4	4	4	2	2	2
1501	0	1	48	5	#NULL!	1	2	112500	6	7	7	5	6	2	4	4	0	0	4	2	4	8	4	4	8	4	0	0	4	4	2	4	4	2	4	0
1502	1	1	41	5	#NULL!	1	1	25000	6	5	1	5	6	0	1	1	2	2	2	2	3	3	1	2	3	1	0	1	1	2	2	2	2	2	1	1
1503	0	1	43	2	1	1	2	95000	6	6	7	7	6	8	8	8	2	2	2	10	10	10	8	2	10	2	2	2	2	8	8	8	8	6	6	6
1504	1	1	22	1	1	0	2	35000	6	6	4	6	6	0	4	4	8	8	8	8	12	12	4	8	12	4	0	4	4	8	8	8	8	8	4	4
1505	1	1	44	5	#NULL!	0	2	35000	6	6	4	6	6	2	13	13	8	8	13	10	21	26	13	13	26	13	2	13	13	13	8	8	13	6	-5	0
1506	1	1	30	5	#NULL!	0	3	65000	7	5	7	7	6	0	1	1	2	2	1	2	3	2	1	2	3	1	0	1	1	2	2	2	1	2	1	0
1508	0	1	60	2	5	1	1	112500	5	3	5	5	5	4	4	4	2	4	4	6	8	8	4	4	8	4	2	4	4	4	4	4	4	2	0	0
1509	0	1	34	2	1	0	1	25000	6	6	2	5	5	4	4	4	1	0	0	5	4	4	4	1	5	1	1	0	0	4	4	4	4	3	4	4
1510	1	1	55	5	#NULL!	1	2	55000	2	2	2	2	2	1	1	0	4	1	2	5	2	2	1	4	5	1	1	1	0	4	4	1	2	3	0	2
1513	0	1	70	5	#NULL!	1	1	25000	2	4	#NULL!	2	2	0	1	0	0	1	0	0	2	0	1	1	2	1	0	1	0	1	0	1	0	0	0	0
1514	1	1	31	1	1	0	3	35000	6	5	5	5	3	0	1	4	4	4	8	4	5	12	4	8	12	4	0	1	4	8	4	4	8	4	3	4
1515	1	1	49	5	#NULL!	1	2	35000	4	7	3	1	1	0	0	0	2	2	2	2	2	2	0	2	2	0	0	0	0	2	2	2	2	2	2	2
1516	0	1	48	5	#NULL!	1	1	55000	7	7	5	7	7	23	4	0	4	2	0	27	6	0	23	4	27	4	4	2	0	23	23	4	0	19	2	0
1517	0	1	44	6	#NULL!	1	3	112500	6	6	6	5	6	2	4	0	2	2	1	4	6	1	4	2	6	2	2	2	1	4	2	4	0	0	2	-1
1519	1	1	30	1	1	0	3	75000	6	7	6	3	7	0	0	4	4	2	8	4	2	12	4	8	12	4	0	0	4	8	4	2	8	4	2	4
1520	1	1	66	2	1	1	1	25000	6	5	7	6	5	0	1	0	2	2	4	2	3	4	1	4	5	1	0	1	0	4	2	2	4	2	1	4
1521	1	1	21	1	5	0	1	2500	5	5	6	7	3	1	1	1	2	2	4	3	3	5	1	4	5	1	1	1	1	4	2	2	4	1	1	3
1526	1	1	46	5	#NULL!	1	1	75000	6	5	5	5	5	0	0	0	0	4	2	0	4	2	0	4	4	0	0	0	0	4	0	4	2	0	4	2
1527	1	1	46	2	5	1	3	112500	6	6	4	6	3	1	1	1	2	2	2	3	3	3	1	2	3	1	1	1	1	2	2	2	2	1	1	1
1528	1	1	63	2	5	1	3	85000	6	6	7	6	4	0	2	1	2	2	4	2	4	5	2	4	6	2	0	2	1	4	2	2	4	2	0	3
1529	1	1	60	5	#NULL!	1	1	112500	7	5	7	6	4	4	4	4	1	1	0	5	5	4	4	1	5	4	4	4	4	1	1	1	0	-3	-3	-4
1530	0	1	28	1	2	0	3	45000	6	6	4	7	6	2	2	13	4	4	13	6	6	26	13	13	26	13	4	4	13	13	2	2	13	-2	-2	0
1531	1	1	30	5	#NULL!	0	3	35000	6	6	5	6	6	2	1	2	8	4	4	10	5	6	2	8	10	2	2	1	2	8	8	4	4	6	3	2
1533	1	1	49	1	2	1	2	85000	6	6	7	2	3	0	2	4	1	2	4	1	4	8	4	4	8	4	0	2	4	4	1	2	4	1	0	0
1536	1	1	44	2	1	1	3	112500	4	6	6	6	3	1	2	1	2	4	2	3	6	3	2	4	6	2	1	2	1	4	2	4	2	1	2	1
1540	1	1	30	2	4	1	1	35000	5	3	7	6	5	1	0	1	2	1	1	3	1	2	1	2	3	1	1	0	1	2	2	1	1	1	1	0
1542	1	1	52	2	1	1	1	45000	2	1	2	2	2	1	4	8	4	4	8	5	8	16	8	8	16	8	1	4	8	8	4	4	8	3	0	0
1546	1	1	24	5	#NULL!	0	2	45000	6	5	1	7	7	0	0	0	2	2	2	2	2	2	0	2	2	0	0	0	0	2	2	2	2	2	2	2
1547	1	1	44	3	3	1	1	45000	5	1	1	6	4	1	8	2	4	13	4	5	21	6	8	13	21	8	1	8	2	13	4	13	4	3	5	2
1548	1	1	25	1	3	0	1	35000	6	7	5	6	5	2	4	4	4	4	4	6	8	8	4	4	8	4	2	4	4	4	4	4	4	2	0	0
1549	1	1	67	5	#NULL!	1	1	15000	6	4	#NULL!	2	2	0	0	0	0	1	0	0	1	0	0	1	1	0	0	0	0	1	0	1	0	0	1	0
1552	1	1	44	2	4	0	3	95000	7	6	6	7	6	2	1	4	4	2	4	6	3	8	4	4	8	4	2	1	4	4	4	2	4	2	1	0
1554	1	1	28	1	5	0	2	35000	5	5	2	4	4	1	4	2	4	8	8	5	12	10	4	8	12	4	1	4	2	8	4	8	8	3	4	6
1559	1	1	35	5	#NULL!	0	3	175000	7	7	5	7	7	2	2	2	4	4	8	6	6	10	2	8	10	2	2	2	2	8	4	4	8	2	2	6
1560	0	1	48	5	#NULL!	1	3	112500	3	5	1	6	5	2	2	4	2	0	0	4	2	4	4	2	6	2	2	0	0	4	2	2	4	0	2	4
1561	1	1	27	1	5	0	3	45000	6	7	3	4	4	0	8	8	4	8	8	4	16	16	8	8	16	8	0	8	8	8	4	8	8	4	0	0
1563	0	1	53	2	1	1	0	25000	4	4	2	6	3	0	0	0	1	0	0	1	0	0	0	1	1	1	1	0	0	0	0	0	0	-1	0	0
1564	0	1	30	5	#NULL!	0	2	55000	7	6	4	6	6	4	8	18	0	4	18	4	12	36	18	18	36	18	0	4	18	18	4	8	18	4	4	0
1565	1	1	25	1	5	0	2	15000	5	5	2	7	7	0	0	1	1	4	4	1	4	5	1	4	5	1	0	0	1	4	1	4	4	1	4	3
1566	1	1	54	1	1	0	2	85000	7	6	7	7	7	4	2	2	8	2	4	12	4	6	4	8	12	4	4	2	2	8	8	2	4	4	0	2
1567	0	1	62	5	#NULL!	1	3	250000	6	7	7	6	3	0	0	0	0	0	1	0	0	1	0	1	1	1	0	0	1	0	0	0	0	0	0	-1
1571	1	1	43	6	#NULL!	1	1	25000	6	5	5	6	6	1	2	1	2	4	1	3	6	2	2	4	6	2	1	2	1	4	2	4	1	1	2	0
1572	1	1	25	5	#NULL!	0	2	55000	7	5	6	6	6	4	4	4	4	4	4	8	8	8	4	4	8	4	4	4	4	4	4	4	4	0	0	0
1575	1	1	25	1	1	0	2	55000	4	5	4	6	4	4	4	4	8	8	8	12	12	12	4	8	12	4	4	4	4	8	8	8	8	4	4	4
1577	1	1	29	5	#NULL!	0	3	45000	5	5	3	6	6	1	2	4	2	2	4	3	4	8	4	4	8	4	1	2	4	4	2	2	4	1	0	0
1579	1	1	28	1	1	0	3	65000	5	6	4	5	5	0	1	1	1	1	1	1	2	2	1	1	2	1	0	1	1	1	1	1	1	1	0	0
1580	1	1	38	2	4	0	3	85000	5	5	6	5	4	1	2	2	2	2	2	3	4	4	2	2	4	2	1	2	2	2	2	2	2	1	0	0
1583	1	1	53	5	#NULL!	1	3	75000	5	6	6	7	4	0	0	0	4	4	1	4	4	1	0	4	4	0	0	0	0	4	4	4	1	4	4	1
1584	1	1	30	5	#NULL!	1	3	55000	7	5	7	6	6	0	2	8	2	4	4	2	6	12	8	4	12	8	0	2	8	4	2	4	4	2	2	-4
1586	1	1	32	6	#NULL!	0	2	2500	6	7	4	6	7	1	4	1	0	4	0	1	8	1	4	4	8	4	1	4	1	4	0	4	0	-1	0	-1
1588	0	1	63	5	#NULL!	0	1	55000	6	2	7	3	3	0	8	0	1	4	1	1	12	1	8	4	12	4	1	4	1	8	0	8	0	-1	4	-1
1593	1	1	39	5	#NULL!	1	3	55000	2	5	7	7	3	1	4	0	4	4	4	5	8	4	4	4	8	4	1	4	0	4	4	4	4	3	0	4
1596	1	1	27	1	5	0	3	2500	1	1	1	1	1	0	0	0	0	0	0	0	0	0	0	0	0	0	0	0	0	0	0	0	0	0	0	0
1597	0	1	69	7	#NULL!	1	0	112500	7	7	#NULL!	6	7	2	4	1	1	1	0	3	5	1	4	1	5	1	1	1	0	4	2	4	1	1	3	1
1599	0	1	54	5	#NULL!	1	2	85000	7	7	7	7	6	4	2	2	2	1	2	6	3	4	4	2	6	2	2	1	2	4	4	2	2	2	1	0
1600	1	1	26	1	5	0	2	45000	7	7	7	7	5	2	8	8	4	8	8	6	16	16	8	8	16	8	2	8	8	8	4	8	8	2	0	0
1602	1	1	24	1	3	0	2	45000	6	6	7	6	6	1	2	8	2	4	8	3	6	16	8	8	16	8	1	2	8	8	2	4	8	1	2	0
1603	1	1	22	1	4	0	2	35000	6	5	3	5	5	0	2	4	2	2	2	2	4	6	4	2	6	4	0	2	4	2	2	2	2	2	0	-2
1608	0	1	40	5	#NULL!	1	2	75000	6	4	4	5	3	2	1	4	1	1	4	3	2	8	4	4	8	4	1	1	4	4	2	1	4	1	0	0
1613	0	1	58	6	#NULL!	1	2	2500	6	6	5	7	6	18	4	8	13	4	8	31	8	16	18	13	31	13	13	4	8	18	18	4	8	5	0	0
1616	0	1	59	6	#NULL!	0	3	25000	7	6	7	7	4	4	4	0	2	1	0	6	5	0	4	2	6	2	2	1	0	4	4	4	0	2	3	0
1617	1	1	35	1	5	1	1	45000	6	6	3	6	3	1	4	0	1	4	4	2	8	4	4	4	8	4	1	4	0	4	1	4	4	0	0	4
1619	1	1	30	1	4	0	3	112500	5	6	5	6	3	1	2	4	4	4	4	5	6	8	4	4	8	4	1	2	4	4	4	4	4	3	2	0
1620	0	1	46	5	#NULL!	1	1	55000	7	6	7	6	6	4	1	1	4	1	2	8	2	3	4	4	8	4	4	1	2	4	4	1	1	0	0	-1
1621	1	1	32	1	1	0	1	25000	3	5	4	4	2	0	0	0	1	4	4	1	4	4	0	4	4	0	0	0	0	4	1	4	4	1	4	4
1623	0	1	44	5	#NULL!	1	2	112500	5	7	5	7	6	0	4	23	0	4	23	0	8	46	23	23	46	23	0	4	23	23	0	4	23	0	0	0
1624	1	1	40	1	1	0	1	85000	6	5	5	4	3	0	2	0	2	0	0	2	2	0	2	2	4	2	0	2	0	2	2	0	0	2	-2	0
1626	1	1	46	1	4	0	2	75000	4	6	1	5	4	1	2	0	4	4	4	5	6	4	2	4	6	2	1	2	0	4	4	4	4	3	2	4
1627	1	1	40	1	1	0	1	45000	6	5	6	5	6	2	2	4	0	2	2	2	4	6	4	2	6	4	2	2	4	2	0	2	2	-2	0	-2
1628	1	1	63	6	#NULL!	1	3	112500	6	7	2	6	5	2	1	1	2	2	2	4	3	3	2	2	4	2	2	1	1	2	2	2	2	0	1	1
1629	1	1	35	5	#NULL!	1	2	2500	6	5	#NULL!	7	7	0	1	0	4	4	4	4	5	4	1	4	5	1	0	1	0	4	4	4	4	4	3	4
1630	0	1	53	5	#NULL!	1	1	75000	6	5	5	5	4	0	0	0	0	0	0	0	0	0	0	0	0	0	0	0	0	0	0	0	0	0	0	0
1631	1	1	27	3	1	1	0	25000	5	3	1	7	5	0	0	1	2	2	2	2	2	3	1	2	3	1	0	0	1	2	2	2	2	2	2	1
1632	1	1	55	5	#NULL!	1	0	1500000	7	7	7	6	5	1	1	4	2	1	4	3	2	8	4	4	8	4	1	1	4	4	2	1	4	1	0	0
1633	0	3	59	7	#NULL!	0	2	35000	3	5	#NULL!	7	4	0	2	4	0	1	4	0	3	8	4	4	8	4	0	1	4	4	0	2	4	0	1	0
1635	1	3	20	5	#NULL!	1	0	35000	4	3	7	6	4	0	4	4	0	4	4	0	8	8	4	4	8	4	0	4	4	4	0	4	4	0	0	0
1636	0	1	54	6	#NULL!	0	3	15000	5	6	6	4	2	0	0	1	0	0	1	0	0	2	1	1	2	1	0	0	1	1	0	0	1	0	0	0
1637	1	1	23	1	5	0	1	65000	6	7	3	4	5	0	2	4	2	1	4	2	3	8	4	4	8	4	0	2	4	4	2	1	4	2	-1	0
1638	1	1	36	5	#NULL!	1	2	25000	6	6	5	7	5	1	1	1	4	8	4	5	9	5	1	8	9	1	1	1	1	8	4	8	4	3	7	3
1641	1	1	26	1	2	0	2	55000	5	6	3	6	6	2	2	2	8	4	4	10	6	6	2	8	10	2	2	2	2	8	8	4	4	6	2	2
1642	1	1	35	1	4	0	3	75000	5	4	4	6	5	0	0	0	1	0	0	1	0	0	0	1	1	0	0	0	0	1	1	0	0	1	0	0
1645	1	1	29	1	5	0	2	65000	6	4	6	5	5	1	1	1	1	0	0	2	1	1	1	1	2	1	1	1	1	1	1	0	0	0	-1	-1
1646	1	1	30	1	1	0	2	45000	5	5	4	6	4	2	1	2	4	0	2	6	1	4	2	4	6	2	2	1	2	4	4	0	2	2	-1	0
1647	1	1	23	1	5	0	2	55000	6	6	3	5	6	1	1	13	4	2	18	5	3	31	13	18	31	13	1	1	13	18	4	2	18	3	1	5
1648	0	1	35	5	#NULL!	1	1	75000	5	6	5	5	3	4	4	4	0	1	1	4	5	5	4	1	5	1	0	1	1	4	4	4	4	4	3	3
1649	1	1	47	5	#NULL!	1	3	2500	7	4	4	4	3	1	2	4	2	2	4	3	4	8	4	4	8	4	1	2	4	4	2	2	4	1	0	0
1650	0	1	71	2	1	1	2	25000	7	7	6	7	6	2	4	0	2	4	0	4	8	0	4	4	8	4	2	4	0	4	2	4	0	0	0	0
1651	0	1	50	5	#NULL!	1	1	95000	6	6	6	7	6	2	8	8	0	2	8	2	10	16	8	8	16	8	0	2	8	8	2	8	8	2	6	0
1653	1	1	34	1	1	0	1	7500	4	6	1	6	4	2	1	2	8	4	4	10	5	6	2	8	10	2	2	1	2	8	8	4	4	6	3	2
1654	1	1	20	1	3	0	1	7500	5	5	5	6	4	1	0	4	4	2	4	5	2	8	4	4	8	4	1	0	4	4	4	2	4	3	2	0
1655	1	1	35	3	1	1	3	45000	4	6	6	5	1	0	0	1	1	1	4	1	1	5	1	4	5	1	0	0	1	4	1	1	4	1	1	3
1659	1	1	33	2	4	1	1	45000	6	6	6	5	3	2	2	1	2	2	2	4	4	3	2	2	4	2	2	2	1	2	2	2	2	0	0	1
1661	1	1	36	5	#NULL!	1	1	45000	6	6	4	4	5	2	8	2	4	4	4	6	12	6	8	4	12	8	2	8	2	4	4	4	4	2	-4	2
1662	1	1	29	1	4	0	2	65000	7	5	4	6	6	0	1	2	2	2	4	2	3	6	2	4	6	2	0	1	2	4	2	2	4	2	1	2
1664	0	1	48	5	#NULL!	1	3	45000	4	6	6	5	5	0	4	0	0	2	0	0	6	0	4	2	6	2	0	2	0	4	0	4	0	0	2	0
1665	1	1	61	5	#NULL!	1	3	55000	6	4	7	2	4	0	0	0	1	0	1	1	0	1	0	1	1	0	0	0	0	1	1	0	1	1	0	1
1666	1	1	34	5	#NULL!	1	2	2500	7	7	7	3	4	4	2	4	13	4	8	17	6	12	4	13	17	4	4	2	4	13	13	4	8	9	2	4
1667	1	1	67	5	#NULL!	1	2	7500	7	7	#NULL!	7	2	0	0	0	2	4	4	2	4	4	0	4	4	0	0	0	0	4	2	4	4	2	4	4
1668	1	1	30	5	#NULL!	1	2	2500	7	7	6	6	4	0	1	8	8	4	18	8	5	26	8	18	26	8	0	1	8	18	8	4	18	8	3	10
1669	1	1	29	5	#NULL!	0	3	35000	7	6	1	7	6	0	0	2	0	8	8	0	8	10	2	8	10	2	0	0	2	8	0	8	8	0	8	6
1670	1	1	40	5	#NULL!	0	2	65000	6	6	7	6	6	0	2	0	0	0	0	0	2	0	2	0	2	2	0	2	0	0	0	0	0	0	-2	0
1672	1	1	49	5	#NULL!	1	2	112500	4	4	5	7	3	0	0	0	4	2	4	4	2	4	0	4	4	0	0	0	0	4	4	2	4	4	2	4
1673	1	1	53	2	3	1	2	35000	5	5	6	6	5	0	1	4	2	2	4	2	3	8	4	4	8	4	0	1	4	4	2	2	4	2	1	0
1677	1	1	21	1	1	0	1	7500	4	5	2	3	3	2	1	0	2	1	0	4	2	0	2	2	4	2	2	1	0	2	2	1	0	0	0	0
1678	1	1	45	1	1	0	1	55000	6	7	7	6	7	2	8	8	8	4	8	10	12	16	8	8	16	8	2	8	8	8	8	4	8	6	-4	0
1679	1	1	39	5	#NULL!	0	3	35000	4	6	2	2	1	0	0	0	2	4	4	2	4	4	0	4	4	0	0	0	0	4	2	4	4	2	4	4
1680	0	1	38	5	#NULL!	1	2	95000	7	7	6	7	7	4	4	4	0	0	0	4	4	4	4	0	4	0	0	0	0	4	4	4	4	4	4	4
1681	1	1	22	1	4	0	2	45000	6	7	3	7	7	2	4	4	2	2	2	4	6	6	4	2	6	4	2	4	4	2	2	2	2	0	-2	-2
1682	1	1	34	5	#NULL!	1	3	2500	7	6	5	5	2	0	2	8	4	4	8	4	6	16	8	8	16	8	0	2	8	8	4	4	8	4	2	0
1683	1	1	37	5	#NULL!	1	3	137500	7	6	6	6	6	0	0	0	2	2	4	2	2	4	0	4	4	0	0	0	0	4	2	2	4	2	2	4
1684	0	1	53	5	#NULL!	1	3	175000	6	6	7	6	6	8	8	8	2	2	2	10	10	10	8	2	10	2	2	2	2	8	8	8	8	6	6	6
1685	1	1	32	5	#NULL!	1	3	75000	7	3	1	7	6	1	1	1	2	4	2	3	5	3	1	4	5	1	1	1	1	4	2	4	2	1	3	1
1686	1	1	46	5	#NULL!	1	1	25000	3	3	7	3	4	0	0	4	0	0	4	0	0	8	4	4	8	4	0	0	4	4	0	0	4	0	0	0
1688	0	1	33	5	#NULL!	1	2	95000	5	4	5	4	4	0	2	4	1	0	0	1	2	4	4	1	5	1	1	0	0	4	0	2	4	-1	2	4
1690	1	1	20	1	1	0	1	7500	4	5	2	4	3	2	2	8	4	4	8	6	6	16	8	8	16	8	2	2	8	8	4	4	8	2	2	0
1691	0	1	67	5	#NULL!	1	3	112500	6	6	4	5	6	0	2	2	1	1	1	1	3	3	2	1	3	1	1	1	1	2	0	2	2	-1	1	1
1696	0	1	40	5	#NULL!	1	3	112500	7	6	6	6	5	2	2	4	2	0	2	4	2	6	4	2	6	2	2	0	2	4	2	2	4	0	2	2
1699	0	1	58	5	#NULL!	1	1	55000	7	7	7	7	6	0	4	1	0	2	2	0	6	3	4	2	6	2	0	2	2	4	0	4	1	0	2	-1
1700	1	1	26	5	#NULL!	0	2	25000	7	4	2	7	6	0	0	0	4	2	0	4	2	0	0	4	4	0	0	0	0	4	4	2	0	4	2	0
1703	1	1	26	1	4	0	3	55000	6	6	6	6	6	0	4	8	8	4	13	8	8	21	8	13	21	8	0	4	8	13	8	4	13	8	0	5
1704	1	1	41	5	#NULL!	1	1	25000	6	7	4	4	4	1	1	1	2	2	2	3	3	3	1	2	3	1	1	1	1	2	2	2	2	1	1	1
1705	1	1	42	5	#NULL!	0	2	55000	5	6	3	1	5	0	4	4	2	4	4	2	8	8	4	4	8	4	0	4	4	4	2	4	4	2	0	0
1706	0	1	45	2	3	1	3	175000	4	6	4	6	6	1	2	4	2	2	2	3	4	6	4	2	6	2	2	2	2	4	1	2	4	-1	0	2
1709	0	1	46	6	#NULL!	1	1	400000	7	4	5	5	6	2	4	0	0	4	0	2	8	0	4	4	8	4	0	4	0	4	2	4	0	2	0	0
1711	1	1	24	5	#NULL!	0	2	25000	5	6	2	6	3	0	2	4	4	4	4	4	6	8	4	4	8	4	0	2	4	4	4	4	4	4	2	0
1714	1	1	32	5	#NULL!	0	3	45000	7	5	6	6	4	0	2	2	1	4	4	1	6	6	2	4	6	2	0	2	2	4	1	4	4	1	2	2
1716	1	1	22	1	4	0	2	112500	2	6	7	6	5	0	2	4	2	1	4	2	3	8	4	4	8	4	0	2	4	4	2	1	4	2	-1	0
1718	0	1	57	5	#NULL!	1	3	137500	5	7	3	6	5	4	2	8	8	1	8	12	3	16	8	8	16	8	8	1	8	8	4	2	8	-4	1	0
1719	1	1	27	5	#NULL!	1	2	35000	6	4	4	5	6	0	0	0	4	2	2	4	2	2	0	4	4	0	0	0	0	4	4	2	2	4	2	2
1720	0	1	63	5	#NULL!	1	2	112500	7	7	6	6	6	1	4	4	2	1	4	3	5	8	4	4	8	4	2	1	4	4	1	4	4	-1	3	0
1721	1	1	28	5	#NULL!	0	3	35000	5	2	6	4	4	0	0	0	1	0	0	1	0	0	0	1	1	0	0	0	0	1	1	0	0	1	0	0
1723	0	2	27	7	#NULL!	0	2	65000	6	5	7	7	6	4	4	8	4	4	8	8	8	16	8	8	16	8	4	4	8	8	4	4	8	0	0	0
1726	0	1	40	6	#NULL!	1	1	112500	6	5	4	6	6	0	1	2	0	0	2	0	1	4	2	2	4	2	0	0	2	2	0	1	2	0	1	0
1728	1	1	24	5	#NULL!	0	2	35000	6	5	3	5	5	2	2	2	4	2	4	6	4	6	2	4	6	2	2	2	2	4	4	2	4	2	0	2
1731	1	1	52	6	#NULL!	1	3	95000	6	7	3	6	5	0	4	2	2	2	4	2	6	6	4	4	8	4	0	4	2	4	2	2	4	2	-2	2
1733	1	1	28	1	1	0	3	85000	5	5	3	5	6	2	2	4	4	4	8	6	6	12	4	8	12	4	2	2	4	8	4	4	8	2	2	4
1734	0	1	28	1	5	0	3	112500	7	5	7	6	6	2	4	2	2	2	2	4	6	4	4	2	6	2	2	2	2	4	2	4	2	0	2	0
1735	1	1	60	5	#NULL!	1	0	35000	4	4	4	3	4	0	1	1	1	0	1	1	1	2	1	1	2	1	0	1	1	1	1	0	1	1	-1	0
1736	1	3	28	5	#NULL!	1	1	7500	7	5	5	7	7	0	0	1	1	1	2	1	1	3	1	2	3	1	0	0	1	2	1	1	2	1	1	1
1739	1	1	29	5	#NULL!	0	1	25000	4	1	4	4	5	0	0	0	0	1	0	0	1	0	0	1	1	0	0	0	0	1	0	1	0	0	1	0
1740	1	1	33	1	4	0	3	175000	5	7	2	4	5	0	8	1	0	8	1	0	16	2	8	8	16	8	0	8	1	8	0	8	1	0	0	0
1741	1	1	50	5	#NULL!	1	2	2500	5	7	3	7	5	0	2	2	1	4	4	1	6	6	2	4	6	2	0	2	2	4	1	4	4	1	2	2
1745	1	3	36	5	#NULL!	1	3	75000	5	6	7	7	7	1	2	2	2	2	4	3	4	6	2	4	6	2	1	2	2	4	2	2	4	1	0	2
1746	1	1	51	2	5	1	1	65000	2	6	5	6	2	2	4	1	1	4	2	3	8	3	4	4	8	4	2	4	1	4	1	4	2	-1	0	1
1747	0	1	57	5	#NULL!	1	1	112500	7	7	7	6	4	2	4	4	2	2	4	4	6	8	4	4	8	4	2	2	4	4	2	4	4	0	2	0
1753	1	3	24	1	5	0	1	25000	6	4	5	7	6	1	4	1	1	0	0	2	4	1	4	1	5	4	1	4	1	1	1	0	0	0	-4	-1
1754	0	1	28	1	1	0	2	45000	5	5	3	7	5	0	0	2	0	0	2	0	0	4	2	2	4	2	0	0	2	2	0	0	2	0	0	0
1756	1	1	65	5	#NULL!	1	1	55000	7	7	#NULL!	5	6	0	4	4	2	8	8	2	12	12	4	8	12	4	0	4	4	8	2	8	8	2	4	4
1758	1	1	29	1	1	0	3	65000	4	7	1	3	5	4	4	4	4	2	4	8	6	8	4	4	8	4	4	4	4	4	4	2	4	0	-2	0
1759	1	1	62	2	2	1	2	65000	7	7	7	6	6	1	2	4	4	4	4	5	6	8	4	4	8	4	1	2	4	4	4	4	4	3	2	0
1760	0	1	36	5	#NULL!	1	1	35000	6	4	#NULL!	7	6	4	2	4	2	1	2	6	3	6	4	2	6	2	2	1	2	4	4	2	4	2	1	2
1761	1	1	44	2	3	0	2	95000	6	6	7	7	6	0	4	1	2	4	1	2	8	2	4	4	8	4	0	4	1	4	2	4	1	2	0	0
1762	1	1	29	1	5	0	3	85000	5	6	5	6	5	0	4	4	0	8	8	0	12	12	4	8	12	4	0	4	4	8	0	8	8	0	4	4
1765	1	1	60	1	2	0	1	55000	6	4	5	7	5	0	0	0	0	2	4	0	2	4	0	4	4	0	0	0	0	4	0	2	4	0	2	4
1766	1	1	47	2	1	0	2	65000	7	7	2	6	7	0	1	4	0	1	4	0	2	8	4	4	8	4	0	1	4	4	0	1	4	0	0	0
1770	1	1	27	1	5	0	2	75000	7	5	7	6	3	0	1	4	8	4	8	8	5	12	4	8	12	4	0	1	4	8	8	4	8	8	3	4
1772	1	1	61	4	1	1	1	85000	7	7	6	7	7	0	0	0	1	2	2	1	2	2	0	2	2	0	0	0	0	2	1	2	2	1	2	2
1775	0	1	32	5	#NULL!	1	1	95000	4	6	6	7	4	0	2	4	0	0	0	0	2	4	4	0	4	0	0	0	0	4	0	2	4	0	2	4
1776	1	1	30	5	#NULL!	0	2	55000	5	5	1	4	3	0	0	4	0	1	8	0	1	12	4	8	12	4	0	0	4	8	0	1	8	0	1	4
1777	0	2	35	7	#NULL!	0	1	25000	4	7	1	6	5	1	1	0	2	1	0	3	2	0	1	2	3	2	2	1	0	1	1	1	0	-1	0	0
1779	1	1	42	5	#NULL!	1	1	65000	4	4	6	2	1	0	0	0	2	2	1	2	2	1	0	2	2	0	0	0	0	2	2	2	1	2	2	1
1781	0	1	67	5	#NULL!	1	1	112500	5	4	5	6	5	0	4	0	1	1	1	1	5	1	4	1	5	1	1	1	1	4	0	4	0	-1	3	-1
1784	1	1	35	5	#NULL!	1	3	2500	6	6	1	6	4	0	0	1	1	1	1	1	1	2	1	1	2	1	0	0	1	1	1	1	1	1	1	0
1785	1	1	62	5	#NULL!	1	3	175000	5	5	6	7	5	0	2	0	2	4	0	2	6	0	2	4	6	2	0	2	0	4	2	4	0	2	2	0
1786	1	1	36	5	#NULL!	1	0	25000	7	6	7	5	1	0	4	4	0	4	4	0	8	8	4	4	8	4	0	4	4	4	0	4	4	0	0	0
1787	1	1	35	5	#NULL!	0	2	55000	6	7	5	6	6	1	2	4	4	4	8	5	6	12	4	8	12	4	1	2	4	8	4	4	8	3	2	4
1788	1	1	44	1	4	0	2	35000	5	6	7	3	1	0	0	0	0	1	1	0	1	1	0	1	1	0	0	0	0	1	0	1	1	0	1	1
1789	0	1	44	5	#NULL!	1	2	95000	7	7	7	6	3	8	2	0	8	0	0	16	2	0	8	8	16	8	8	0	0	8	8	2	0	0	2	0
1791	1	1	47	5	#NULL!	1	3	65000	7	6	6	6	5	2	1	2	8	4	8	10	5	10	2	8	10	2	2	1	2	8	8	4	8	6	3	6
1793	0	1	63	2	5	1	3	15000	6	7	4	6	6	4	4	4	4	4	8	8	8	12	4	8	12	8	4	4	8	4	4	4	4	0	0	-4
1797	1	1	42	2	5	0	1	65000	6	6	7	6	3	0	1	0	1	1	1	1	2	1	1	1	2	1	0	1	0	1	1	1	1	1	0	1
1798	1	1	41	5	#NULL!	1	3	85000	5	3	4	3	3	0	0	0	1	2	1	1	2	1	0	2	2	0	0	0	0	2	1	2	1	1	2	1
1799	1	1	42	6	#NULL!	1	1	25000	4	4	7	3	2	0	0	0	0	0	0	0	0	0	0	0	0	0	0	0	0	0	0	0	0	0	0	0
1801	1	1	48	5	#NULL!	1	1	55000	7	6	5	7	5	1	1	1	2	2	2	3	3	3	1	2	3	1	1	1	1	2	2	2	2	1	1	1
1802	1	1	28	5	#NULL!	0	3	75000	7	7	6	7	6	4	4	4	4	4	4	8	8	8	4	4	8	4	4	4	4	4	4	4	4	0	0	0
1803	1	1	25	5	#NULL!	0	3	75000	6	6	5	7	6	0	4	4	8	4	8	8	8	12	4	8	12	4	0	4	4	8	8	4	8	8	0	4
1805	0	1	37	6	#NULL!	1	2	45000	3	5	4	4	5	4	2	2	2	2	2	6	4	4	4	2	6	2	2	2	2	4	4	2	2	2	0	0
1807	1	1	28	5	#NULL!	0	2	25000	7	4	3	6	7	0	1	8	1	0	1	1	1	9	8	1	9	8	0	1	8	1	1	0	1	1	-1	-7
1808	0	1	64	5	#NULL!	1	3	55000	1	1	1	1	1	1	2	2	0	2	2	1	4	4	2	2	4	2	0	2	2	2	1	2	2	1	0	0
1809	0	1	50	2	5	1	1	137500	3	6	4	4	3	1	4	8	8	4	8	9	8	16	8	8	16	8	8	4	8	8	1	4	8	-7	0	0
1810	1	3	62	2	1	1	3	25000	6	4	6	6	4	2	1	1	1	0	0	3	1	1	2	1	3	2	2	1	1	1	1	0	0	-1	-1	-1
1811	1	1	38	2	4	1	1	25000	5	5	5	5	3	2	0	0	4	4	4	6	4	4	2	4	6	2	2	0	0	4	4	4	4	2	4	4
1812	0	1	41	5	#NULL!	1	2	85000	6	7	6	6	6	2	4	4	0	1	1	2	5	5	4	1	5	1	0	1	1	4	2	4	4	2	3	3
1813	1	1	34	5	#NULL!	1	3	45000	5	5	1	5	2	4	4	4	4	4	4	8	8	8	4	4	8	4	4	4	4	4	4	4	4	0	0	0
1814	1	1	30	2	4	0	2	45000	6	6	5	4	6	1	4	2	2	4	2	3	8	4	4	4	8	4	1	4	2	4	2	4	2	1	0	0
1816	0	1	50	5	#NULL!	1	1	75000	6	6	6	7	6	0	4	8	0	0	4	0	4	12	8	4	12	4	0	0	4	8	0	4	8	0	4	4
1817	1	1	44	5	#NULL!	1	3	75000	5	5	5	5	3	0	18	0	0	18	1	0	36	1	18	18	36	18	0	18	0	18	0	18	1	0	0	1
1819	1	1	52	5	#NULL!	1	0	25000	5	5	3	7	5	0	0	0	4	4	2	4	4	2	0	4	4	0	0	0	0	4	4	4	2	4	4	2
1820	1	1	37	3	3	1	2	112500	5	5	6	6	6	0	4	4	2	4	4	2	8	8	4	4	8	4	0	4	4	4	2	4	4	2	0	0
1821	0	1	41	6	#NULL!	1	3	65000	5	5	3	3	3	0	1	1	0	0	0	0	1	1	1	0	1	0	0	0	0	1	0	1	1	0	1	1
1822	0	1	38	5	#NULL!	1	2	85000	5	6	6	3	5	1	1	1	0	1	1	1	2	2	1	1	2	1	0	1	1	1	1	1	1	1	0	0
1823	1	1	29	5	#NULL!	0	3	55000	5	5	4	6	6	0	2	4	4	4	4	4	6	8	4	4	8	4	0	2	4	4	4	4	4	4	2	0
1824	0	1	18	1	4	0	1	2500	6	3	4	3	3	1	4	4	1	1	1	2	5	5	4	1	5	1	1	1	1	4	1	4	4	0	3	3
1825	1	1	27	1	5	0	2	137500	4	1	3	5	7	1	2	4	0	0	0	1	2	4	4	0	4	4	1	2	4	0	0	0	0	-1	-2	-4
1826	0	2	25	1	5	0	1	25000	5	5	2	4	5	4	2	8	8	4	4	12	6	12	8	8	16	8	8	4	4	8	4	2	8	-4	-2	4
1828	0	1	36	5	#NULL!	1	3	95000	1	#NULL!	4	4	2	2	1	0	2	1	0	4	2	0	2	2	4	2	2	1	0	2	2	1	0	0	0	0
1830	0	1	30	5	#NULL!	0	2	1500000	6	6	4	3	4	2	4	1	4	2	2	6	6	3	4	4	8	4	4	2	2	4	2	4	1	-2	2	-1
1835	1	1	38	5	#NULL!	1	3	65000	7	6	6	5	1	0	2	0	4	4	0	4	6	0	2	4	6	2	0	2	0	4	4	4	0	4	2	0
1836	1	1	34	7	#NULL!	1	3	2500	3	4	1	5	6	0	0	0	1	4	4	1	4	4	0	4	4	0	0	0	0	4	1	4	4	1	4	4
1837	0	1	62	5	#NULL!	1	2	35000	5	6	6	6	3	0	2	2	2	2	2	2	4	4	2	2	4	2	2	2	2	2	0	2	2	-2	0	0
1838	1	1	49	6	#NULL!	1	2	55000	6	5	4	3	4	0	2	4	1	1	4	1	3	8	4	4	8	4	0	2	4	4	1	1	4	1	-1	0
1839	1	1	31	1	1	0	2	25000	5	7	3	6	6	0	2	2	4	4	4	4	6	6	2	4	6	2	0	2	2	4	4	4	4	4	2	2
1840	1	1	20	1	5	0	1	2500	3	5	2	2	2	1	0	1	13	2	4	14	2	5	1	13	14	1	1	0	1	13	13	2	4	12	2	3
1842	1	1	33	1	1	0	3	95000	6	5	5	3	5	1	0	0	8	4	4	9	4	4	1	8	9	1	1	0	0	8	8	4	4	7	4	4
1843	0	3	55	5	#NULL!	1	3	112500	6	6	3	6	6	2	1	2	1	0	0	3	1	2	2	1	3	1	1	0	0	2	2	1	2	1	1	2
1845	1	1	30	5	#NULL!	1	2	45000	6	4	6	5	6	0	0	4	2	2	4	2	2	8	4	4	8	4	0	0	4	4	2	2	4	2	2	0
1846	1	1	53	5	#NULL!	0	2	35000	5	#NULL!	4	4	4	4	0	0	4	0	0	8	0	0	4	4	8	4	4	0	0	4	4	0	0	0	0	0
1847	1	1	42	6	#NULL!	1	1	45000	3	3	1	5	3	1	1	2	2	2	2	3	3	4	2	2	4	2	1	1	2	2	2	2	2	1	1	0
1848	1	1	30	1	5	0	2	45000	6	5	7	5	6	1	0	2	2	2	4	3	2	6	2	4	6	2	1	0	2	4	2	2	4	1	2	2
1849	0	1	47	5	#NULL!	1	3	1500000	5	5	6	6	6	0	0	0	0	0	0	0	0	0	0	0	0	0	0	0	0	0	0	0	0	0	0	0
1850	1	1	61	1	1	0	2	35000	6	6	5	4	4	2	1	0	1	1	2	3	2	2	2	2	4	2	2	1	0	2	1	1	2	-1	0	2
1851	1	1	31	1	4	0	2	45000	7	7	6	6	6	0	4	8	4	4	8	4	8	16	8	8	16	8	0	4	8	8	4	4	8	4	0	0
1852	0	1	34	5	#NULL!	1	0	75000	5	3	4	6	5	1	4	4	1	1	4	2	5	8	4	4	8	4	1	1	4	4	1	4	4	0	3	0
1854	1	1	25	1	4	0	3	35000	5	6	5	6	3	0	2	4	8	4	8	8	6	12	4	8	12	4	0	2	4	8	8	4	8	8	2	4
1855	1	1	36	5	#NULL!	1	2	112500	6	6	1	4	1	0	8	4	0	8	8	0	16	12	8	8	16	8	0	8	4	8	0	8	8	0	0	4
1856	1	3	35	1	5	0	2	55000	6	6	6	6	6	4	8	13	4	8	13	8	16	26	13	13	26	13	4	8	13	13	4	8	13	0	0	0
1859	0	1	49	5	#NULL!	1	3	175000	6	7	5	6	5	18	18	0	4	4	4	22	22	4	18	4	22	4	4	4	4	18	18	18	0	14	14	-4
1860	1	1	32	5	#NULL!	1	1	25000	7	7	3	6	6	0	0	0	2	8	8	2	8	8	0	8	8	0	0	0	0	8	2	8	8	2	8	8
1863	1	1	49	1	1	1	1	55000	6	5	5	3	4	1	2	4	2	2	2	3	4	6	4	2	6	4	1	2	4	2	2	2	2	1	0	-2
1864	0	1	32	2	2	0	1	55000	6	5	6	6	5	2	2	2	1	2	2	3	4	4	2	2	4	2	1	2	2	2	2	2	2	1	0	0
1865	0	1	59	5	#NULL!	1	1	95000	4	5	4	4	3	0	0	4	0	1	2	0	1	6	4	2	6	2	0	1	2	4	0	0	4	0	-1	2
1867	1	1	34	1	5	1	1	25000	5	5	#NULL!	4	1	1	1	1	4	8	8	5	9	9	1	8	9	1	1	1	1	8	4	8	8	3	7	7
1869	1	1	27	5	#NULL!	0	3	45000	6	7	5	6	6	1	2	4	4	4	8	5	6	12	4	8	12	4	1	2	4	8	4	4	8	3	2	4
1870	1	1	35	5	#NULL!	1	1	55000	6	7	1	5	3	0	0	0	4	4	4	4	4	4	0	4	4	0	0	0	0	4	4	4	4	4	4	4
1871	1	1	35	5	#NULL!	1	2	75000	5	4	3	5	2	0	4	1	1	8	2	1	12	3	4	8	12	4	0	4	1	8	1	8	2	1	4	1
1872	1	1	28	5	#NULL!	0	2	25000	5	5	1	4	5	0	4	4	2	4	4	2	8	8	4	4	8	4	0	4	4	4	2	4	4	2	0	0
1873	0	1	44	5	#NULL!	1	2	45000	5	6	6	3	3	4	2	2	0	0	0	4	2	2	4	0	4	0	0	0	0	4	4	2	2	4	2	2
1874	1	1	25	1	1	0	3	15000	5	4	4	7	5	0	1	2	1	2	4	1	3	6	2	4	6	2	0	1	2	4	1	2	4	1	1	2
1877	1	1	32	5	#NULL!	1	3	7500	6	5	#NULL!	6	4	0	2	0	2	2	1	2	4	1	2	2	4	2	0	2	0	2	2	2	1	2	0	1
1878	1	1	42	5	#NULL!	1	3	400000	7	6	7	5	6	0	0	1	2	2	2	2	2	3	1	2	3	1	0	0	1	2	2	2	2	2	2	1
1880	1	1	50	5	#NULL!	1	2	75000	6	6	2	7	6	0	4	2	2	2	4	2	6	6	4	4	8	4	0	4	2	4	2	2	4	2	-2	2
1881	0	1	30	5	#NULL!	1	3	95000	6	7	6	7	7	4	4	4	0	0	0	4	4	4	4	0	4	0	0	0	0	4	4	4	4	4	4	4
1882	1	1	56	6	#NULL!	1	1	2500	4	4	4	3	3	0	0	1	0	0	0	0	0	1	1	0	1	1	0	0	1	0	0	0	0	0	0	-1
1886	1	1	24	1	5	0	2	2500	5	6	3	4	5	2	8	8	8	13	8	10	21	16	8	13	21	8	2	8	8	13	8	13	8	6	5	0
1887	1	1	38	6	#NULL!	0	1	65000	6	5	6	6	6	0	0	0	1	1	0	1	1	0	0	1	1	0	0	0	0	1	1	1	0	1	1	0
1888	1	1	33	1	5	0	3	35000	5	6	6	6	4	0	4	8	4	4	8	4	8	16	8	8	16	8	0	4	8	8	4	4	8	4	0	0
1890	1	1	40	1	1	0	3	35000	6	7	6	6	6	0	0	0	2	1	0	2	1	0	0	2	2	0	0	0	0	2	2	1	0	2	1	0
1893	1	1	23	1	5	0	2	45000	6	3	2	7	6	0	1	8	8	4	8	8	5	16	8	8	16	8	0	1	8	8	8	4	8	8	3	0
1896	1	1	27	1	4	1	1	45000	5	4	3	5	3	1	2	2	4	4	4	5	6	6	2	4	6	2	1	2	2	4	4	4	4	3	2	2
1897	1	1	49	5	#NULL!	1	2	75000	6	5	4	7	6	0	2	8	0	4	8	0	6	16	8	8	16	8	0	2	8	8	0	4	8	0	2	0
1898	1	1	31	5	#NULL!	1	3	35000	5	4	4	7	5	1	0	0	4	4	2	5	4	2	1	4	5	1	1	0	0	4	4	4	2	3	4	2
1900	0	1	51	6	#NULL!	1	1	95000	4	6	7	6	3	1	4	0	2	1	0	3	5	0	4	2	6	2	2	1	0	4	1	4	0	-1	3	0
1903	1	1	38	2	1	0	3	65000	6	7	6	5	4	0	0	4	8	8	4	8	8	8	4	8	12	4	0	0	4	8	8	8	4	8	8	0
1904	1	1	21	1	4	0	1	15000	1	4	5	7	3	4	4	4	4	4	4	8	8	8	4	4	8	4	4	4	4	4	4	4	4	0	0	0
1905	1	1	26	5	#NULL!	0	2	7500	6	5	2	3	5	0	1	0	4	4	4	4	5	4	1	4	5	1	0	1	0	4	4	4	4	4	3	4
1909	1	1	34	1	5	0	2	45000	5	6	3	6	5	1	4	4	1	1	2	2	5	6	4	2	6	4	1	4	4	2	1	1	2	0	-3	-2
1910	1	1	56	5	#NULL!	1	1	45000	6	7	1	5	3	1	2	1	2	4	1	3	6	2	2	4	6	2	1	2	1	4	2	4	1	1	2	0
1911	1	1	53	5	#NULL!	0	3	65000	6	6	6	5	3	1	0	0	2	2	0	3	2	0	1	2	3	1	1	0	0	2	2	2	0	1	2	0
1912	0	1	30	1	1	0	3	45000	5	5	5	7	6	8	4	4	4	1	2	12	5	6	8	4	12	4	4	1	2	8	8	4	4	4	3	2
1913	0	1	38	5	#NULL!	1	2	250000	6	7	3	3	4	0	4	4	0	0	2	0	4	6	4	2	6	2	0	0	2	4	0	4	4	0	4	2
1914	1	1	33	5	#NULL!	0	3	85000	6	6	6	6	6	1	4	4	2	8	8	3	12	12	4	8	12	4	1	4	4	8	2	8	8	1	4	4
1915	1	1	28	5	#NULL!	0	2	25000	6	6	6	6	5	0	1	2	2	2	4	2	3	6	2	4	6	2	0	1	2	4	2	2	4	2	1	2
1917	0	1	46	5	#NULL!	1	2	35000	3	3	3	2	3	1	4	0	2	4	0	3	8	0	4	4	8	4	2	4	0	4	1	4	0	-1	0	0
1918	1	1	20	1	5	1	0	25000	6	4	5	3	5	0	0	0	1	1	0	1	1	0	0	1	1	0	0	0	0	1	1	1	0	1	1	0
1919	1	1	29	1	1	0	1	2500	5	4	#NULL!	5	2	0	1	0	0	2	0	0	3	0	1	2	3	1	0	1	0	2	0	2	0	0	1	0
1920	1	1	54	5	#NULL!	1	0	45000	7	7	7	7	7	0	0	0	2	2	4	2	2	4	0	4	4	0	0	0	0	4	2	2	4	2	2	4
1921	0	1	37	5	#NULL!	1	3	75000	5	4	6	7	6	0	1	0	0	0	0	0	1	0	1	0	1	0	0	0	0	1	0	1	0	0	1	0
1922	1	1	55	5	#NULL!	1	2	175000	4	7	5	4	3	0	8	8	0	8	8	0	16	16	8	8	16	8	0	8	8	8	0	8	8	0	0	0
1923	1	1	28	1	1	0	3	45000	6	6	6	6	6	1	4	2	4	8	2	5	12	4	4	8	12	4	1	4	2	8	4	8	2	3	4	0
1924	0	1	38	5	#NULL!	1	2	75000	6	3	4	4	6	0	2	2	0	0	0	0	2	2	2	0	2	0	0	0	0	2	0	2	2	0	2	2
1926	1	1	34	5	#NULL!	0	3	55000	4	4	2	6	6	0	0	0	1	2	4	1	2	4	0	4	4	0	0	0	0	4	1	2	4	1	2	4
1927	0	1	60	2	2	1	3	95000	5	4	1	6	6	4	2	2	2	2	2	6	4	4	4	2	6	2	2	2	2	4	4	2	2	2	0	0
1928	1	1	39	5	#NULL!	1	0	35000	6	4	6	6	6	0	0	0	0	0	0	0	0	0	0	0	0	0	0	0	0	0	0	0	0	0	0	0
1929	1	1	37	5	#NULL!	1	3	400000	6	5	5	6	5	0	0	0	4	4	4	4	4	4	0	4	4	0	0	0	0	4	4	4	4	4	4	4
1930	1	1	29	1	1	0	2	35000	4	5	6	6	4	0	4	1	1	2	1	1	6	2	4	2	6	4	0	4	1	2	1	2	1	1	-2	0
1931	1	1	42	5	#NULL!	1	2	2500	5	5	#NULL!	4	3	0	0	0	1	2	0	1	2	0	0	2	2	0	0	0	0	2	1	2	0	1	2	0
1932	1	1	57	2	1	1	1	25000	6	5	6	6	3	0	0	0	0	0	0	0	0	0	0	0	0	0	0	0	0	0	0	0	0	0	0	0
1933	1	1	40	1	1	0	2	175000	5	6	3	7	3	4	0	4	4	4	8	8	4	12	4	8	12	4	4	0	4	8	4	4	8	0	4	4
1934	1	1	31	1	5	0	3	65000	5	6	5	7	7	0	1	1	13	8	8	13	9	9	1	13	14	1	0	1	1	13	13	8	8	13	7	7
1936	1	1	25	1	1	0	2	35000	5	5	7	4	3	0	0	0	1	4	4	1	4	4	0	4	4	0	0	0	0	4	1	4	4	1	4	4
1941	1	1	49	5	#NULL!	1	0	55000	5	7	7	5	3	4	4	8	8	4	13	12	8	21	8	13	21	8	4	4	8	13	8	4	13	4	0	5
1942	1	1	56	2	1	0	1	35000	4	7	5	3	4	0	0	0	1	2	0	1	2	0	0	2	2	0	0	0	0	2	1	2	0	1	2	0
1943	1	1	36	6	#NULL!	0	3	35000	6	6	5	7	6	2	4	1	2	4	1	4	8	2	4	4	8	4	2	4	1	4	2	4	1	0	0	0
1945	1	1	36	5	#NULL!	1	0	35000	7	6	7	6	6	0	4	4	2	4	4	2	8	8	4	4	8	4	0	4	4	4	2	4	4	2	0	0
1947	0	1	34	5	#NULL!	1	1	55000	6	6	5	4	6	2	4	0	0	1	1	2	5	1	4	1	5	1	0	1	1	4	2	4	0	2	3	-1
1948	1	1	27	1	4	0	3	25000	6	5	2	5	5	0	2	4	4	4	4	4	6	8	4	4	8	4	0	2	4	4	4	4	4	4	2	0
1949	1	1	68	5	#NULL!	1	1	2500	6	4	#NULL!	7	4	0	0	1	0	0	2	0	0	3	1	2	3	1	0	0	1	2	0	0	2	0	0	1
1950	1	1	44	5	#NULL!	1	3	95000	5	7	3	4	3	2	1	2	4	2	4	6	3	6	2	4	6	2	2	1	2	4	4	2	4	2	1	2
1953	1	1	58	5	#NULL!	1	1	75000	4	4	7	5	5	0	0	1	0	2	1	0	2	2	1	2	3	1	0	0	1	2	0	2	1	0	2	0
1957	1	1	31	5	#NULL!	1	3	65000	5	6	5	3	3	0	0	0	1	0	1	1	0	1	0	1	1	0	0	0	0	1	1	0	1	1	0	1
1958	1	1	44	1	1	0	3	35000	3	3	2	5	5	1	1	1	2	0	0	3	1	1	1	2	3	1	1	1	1	2	2	0	0	1	-1	-1
1961	1	1	31	5	#NULL!	0	1	35000	4	5	5	5	4	0	0	0	0	2	0	0	2	0	0	2	2	0	0	0	0	2	0	2	0	0	2	0
1963	1	1	31	1	2	0	2	65000	3	2	3	6	5	0	1	0	0	0	0	0	1	0	1	0	1	1	0	1	0	0	0	0	0	0	-1	0
1966	0	1	33	5	#NULL!	1	2	55000	6	6	6	6	5	1	2	4	0	2	4	1	4	8	4	4	8	4	0	2	4	4	1	2	4	1	0	0
1968	0	3	51	5	#NULL!	1	2	250000	5	3	6	3	4	0	4	8	2	4	8	2	8	16	8	8	16	8	2	4	8	8	0	4	8	-2	0	0
1969	1	1	48	2	1	1	1	75000	5	5	6	4	4	0	1	0	2	4	2	2	5	2	1	4	5	1	0	1	0	4	2	4	2	2	3	2
1974	1	1	26	1	1	0	3	35000	5	5	2	6	6	1	2	1	2	2	4	3	4	5	2	4	6	2	1	2	1	4	2	2	4	1	0	3
1975	0	1	43	2	3	1	2	45000	6	6	7	7	5	0	0	0	1	2	1	1	2	1	0	2	2	2	1	2	1	0	0	0	0	-1	-2	-1
1977	1	1	35	1	1	0	2	75000	6	6	1	3	3	2	2	2	8	8	8	10	10	10	2	8	10	2	2	2	2	8	8	8	8	6	6	6
1978	1	1	30	1	1	0	2	25000	3	4	5	3	2	0	0	0	0	0	2	0	0	2	0	2	2	0	0	0	0	2	0	0	2	0	0	2
1980	1	1	35	5	#NULL!	0	1	2500	5	4	#NULL!	5	4	0	0	0	2	2	1	2	2	1	0	2	2	0	0	0	0	2	2	2	1	2	2	1
1981	0	3	36	5	#NULL!	1	1	55000	6	6	7	5	5	4	8	8	2	2	1	6	10	9	8	2	10	2	2	2	1	8	4	8	8	2	6	7
1982	0	1	52	2	3	1	3	175000	7	6	6	6	6	4	2	0	2	2	1	6	4	1	4	2	6	2	2	2	1	4	4	2	0	2	0	-1
1984	1	1	34	3	1	1	0	45000	2	7	7	4	4	4	4	0	4	4	0	8	8	0	4	4	8	4	4	4	0	4	4	4	0	0	0	0
1986	0	1	50	5	#NULL!	1	3	112500	6	7	5	6	5	4	4	4	4	2	8	8	6	12	4	8	12	8	4	2	8	4	4	4	4	0	2	-4
1988	0	1	43	2	2	1	3	95000	7	6	7	6	6	2	2	1	2	1	2	4	3	3	2	2	4	2	2	1	2	2	2	2	1	0	1	-1
1989	0	1	57	5	#NULL!	1	1	35000	4	4	#NULL!	5	4	0	0	0	1	0	1	1	0	1	0	1	1	1	1	0	1	0	0	0	0	-1	0	-1
1993	1	1	39	6	#NULL!	1	0	112500	6	3	7	4	5	2	2	0	4	4	1	6	6	1	2	4	6	2	2	2	0	4	4	4	1	2	2	1
1995	0	1	57	6	#NULL!	1	0	55000	5	7	7	7	1	0	0	0	4	1	2	4	1	2	0	4	4	4	4	1	2	0	0	0	0	-4	-1	-2
1997	1	1	29	5	#NULL!	1	3	45000	6	5	1	7	5	0	0	2	4	4	2	4	4	4	2	4	6	2	0	0	2	4	4	4	2	4	4	0
1998	0	1	26	1	1	0	2	55000	6	5	6	7	4	2	2	4	0	2	0	2	4	4	4	2	6	2	0	2	0	4	2	2	4	2	0	4
1999	1	1	21	1	1	0	1	7500	6	7	6	5	4	4	2	13	8	4	23	12	6	36	13	23	36	13	4	2	13	23	8	4	23	4	2	10
2000	0	1	25	1	1	0	1	45000	6	5	4	6	6	4	4	2	1	0	0	5	4	2	4	1	5	1	1	0	0	4	4	4	2	3	4	2
2001	0	1	27	1	5	0	2	45000	4	4	6	7	7	8	4	8	4	2	4	12	6	12	8	4	12	4	4	2	4	8	8	4	8	4	2	4
2002	1	1	24	1	4	0	1	25000	6	1	4	7	6	1	1	1	0	0	0	1	1	1	1	0	1	1	1	1	1	0	0	0	0	-1	-1	-1
2003	1	1	56	5	#NULL!	0	1	55000	7	7	7	6	4	0	2	2	1	2	4	1	4	6	2	4	6	2	0	2	2	4	1	2	4	1	0	2
2004	1	1	38	5	#NULL!	1	2	65000	6	7	6	7	6	0	0	0	2	2	4	2	2	4	0	4	4	0	0	0	0	4	2	2	4	2	2	4
2005	1	1	30	5	#NULL!	0	1	45000	6	6	7	4	3	1	1	0	4	4	0	5	5	0	1	4	5	1	1	1	0	4	4	4	0	3	3	0
2007	0	2	45	1	1	0	2	85000	4	3	1	3	1	4	1	1	0	0	0	4	1	1	4	0	4	0	0	0	0	4	4	1	1	4	1	1
2008	0	1	51	5	#NULL!	1	2	175000	6	7	6	6	5	0	2	0	0	0	0	0	2	0	2	0	2	0	0	0	0	2	0	2	0	0	2	0
2009	1	1	30	1	4	0	3	2500	4	6	1	2	5	2	2	4	4	4	4	6	6	8	4	4	8	4	2	2	4	4	4	4	4	2	2	0
2010	1	1	30	1	1	0	1	15000	6	6	1	5	3	2	1	1	2	2	0	4	3	1	2	2	4	2	2	1	1	2	2	2	0	0	1	-1
2012	1	1	33	4	2	0	3	45000	4	4	6	6	4	0	1	1	2	2	0	2	3	1	1	2	3	1	0	1	1	2	2	2	0	2	1	-1
2014	1	1	39	5	#NULL!	1	2	15000	6	5	5	5	3	0	2	4	2	4	4	2	6	8	4	4	8	4	0	2	4	4	2	4	4	2	2	0
2015	1	1	54	2	2	1	2	112500	7	7	6	6	5	2	2	4	4	4	4	6	6	8	4	4	8	4	2	2	4	4	4	4	4	2	2	0
2016	1	1	57	5	#NULL!	1	2	75000	6	7	5	4	5	0	1	0	1	4	0	1	5	0	1	4	5	1	0	1	0	4	1	4	0	1	3	0
2018	1	1	28	2	5	0	2	45000	6	5	6	6	7	0	1	1	2	2	1	2	3	2	1	2	3	1	0	1	1	2	2	2	1	2	1	0
2019	0	1	27	5	#NULL!	1	2	35000	5	5	2	5	6	2	4	4	0	2	2	2	6	6	4	2	6	2	0	2	2	4	2	4	4	2	2	2
2022	0	1	39	5	#NULL!	1	1	55000	6	6	5	5	4	4	4	4	2	4	1	6	8	5	4	4	8	4	2	4	1	4	4	4	4	2	0	3
2023	0	1	20	1	4	0	1	2500	6	4	4	5	5	1	8	8	0	4	4	1	12	12	8	4	12	4	0	4	4	8	1	8	8	1	4	4
2025	0	1	57	6	#NULL!	1	2	65000	1	2	#NULL!	2	2	1	2	4	2	2	4	3	4	8	4	4	8	4	2	2	4	4	1	2	4	-1	0	0
2026	0	1	41	5	#NULL!	1	3	45000	5	6	6	6	6	8	4	2	4	2	4	12	6	6	8	4	12	4	4	2	4	8	8	4	2	4	2	-2
2027	1	1	39	5	#NULL!	1	1	2500	6	6	#NULL!	7	6	0	2	1	1	4	4	1	6	5	2	4	6	2	0	2	1	4	1	4	4	1	2	3
2028	1	1	23	1	5	0	1	45000	4	6	7	7	7	1	2	2	4	1	2	5	3	4	2	4	6	2	1	2	2	4	4	1	2	3	-1	0
2030	1	1	64	5	#NULL!	1	1	25000	7	7	5	7	7	0	1	1	0	0	0	0	1	1	1	0	1	1	0	1	1	0	0	0	0	0	-1	-1
2031	1	1	60	2	1	1	2	137500	7	5	5	7	3	0	0	0	1	2	1	1	2	1	0	2	2	0	0	0	0	2	1	2	1	1	2	1
2032	1	1	46	2	5	1	2	55000	6	5	7	6	6	2	2	2	1	1	2	3	3	4	2	2	4	2	2	2	2	2	1	1	2	-1	-1	0
2033	1	1	28	1	4	0	2	55000	6	5	2	5	6	1	4	4	4	4	4	5	8	8	4	4	8	4	1	4	4	4	4	4	4	3	0	0
2035	1	3	43	6	#NULL!	0	2	85000	5	5	7	6	3	2	0	1	4	8	0	6	8	1	2	8	10	2	2	0	1	8	4	8	0	2	8	-1
2036	1	1	32	1	1	0	3	55000	5	7	7	3	6	2	0	4	8	2	13	10	2	17	4	13	17	4	2	0	4	13	8	2	13	6	2	9
2037	1	1	25	5	#NULL!	0	3	35000	6	6	5	5	5	0	4	8	1	4	8	1	8	16	8	8	16	8	0	4	8	8	1	4	8	1	0	0
2040	1	1	30	3	5	1	1	25000	6	6	7	6	6	0	4	4	4	4	4	4	8	8	4	4	8	4	0	4	4	4	4	4	4	4	0	0
2041	1	1	30	1	4	0	3	85000	6	6	7	6	6	1	1	1	2	4	8	3	5	9	1	8	9	1	1	1	1	8	2	4	8	1	3	7
2042	0	1	58	6	#NULL!	1	3	85000	6	4	5	6	6	1	1	0	1	1	1	2	2	1	1	1	2	1	1	1	1	1	1	1	0	0	0	-1
2044	0	1	55	6	#NULL!	1	3	2500	6	4	5	5	6	0	4	4	1	2	1	1	6	5	4	2	6	2	1	2	1	4	0	4	4	-1	2	3
2046	0	1	57	1	1	0	3	7500	4	4	1	1	1	0	2	0	0	0	0	0	2	0	2	0	2	0	0	0	0	2	0	2	0	0	2	0
2047	1	1	31	1	1	0	3	45000	1	1	1	1	1	1	2	0	1	2	0	2	4	0	2	2	4	2	1	2	0	2	1	2	0	0	0	0
2048	0	1	56	2	4	1	3	75000	7	7	6	6	7	1	1	2	0	1	1	1	2	3	2	1	3	1	0	1	1	2	1	1	2	1	0	1
2049	1	1	33	1	1	0	2	45000	4	7	6	6	2	2	0	4	4	4	4	6	4	8	4	4	8	4	2	0	4	4	4	4	4	2	4	0
2053	1	1	30	5	#NULL!	0	2	65000	5	5	5	6	5	0	0	1	4	2	8	4	2	9	1	8	9	1	0	0	1	8	4	2	8	4	2	7
2054	1	1	29	5	#NULL!	1	3	35000	7	6	4	7	7	0	0	0	0	1	1	0	1	1	0	1	1	0	0	0	0	1	0	1	1	0	1	1
2056	0	1	52	5	#NULL!	0	3	85000	5	5	5	6	5	1	1	0	0	1	1	1	2	1	1	1	2	1	0	1	1	1	1	1	0	1	0	-1
2057	0	1	54	5	#NULL!	1	3	1500000	7	5	7	6	6	1	8	4	0	1	2	1	9	6	8	2	10	2	0	1	2	8	1	8	4	1	7	2
2058	1	1	49	2	4	1	2	55000	5	6	5	4	2	4	4	4	4	4	13	8	8	17	4	13	17	4	4	4	4	13	4	4	13	0	0	9
2059	1	1	31	1	1	0	2	55000	5	6	5	6	3	1	2	2	4	4	4	5	6	6	2	4	6	2	1	2	2	4	4	4	4	3	2	2
2060	0	1	49	5	#NULL!	1	2	95000	3	3	5	6	6	0	0	0	0	0	0	0	0	0	0	0	0	0	0	0	0	0	0	0	0	0	0	0
2061	1	1	55	6	#NULL!	1	0	35000	7	7	1	5	3	0	4	4	1	4	4	1	8	8	4	4	8	4	0	4	4	4	1	4	4	1	0	0
2064	1	1	33	5	#NULL!	1	2	45000	6	5	6	6	4	0	0	0	4	2	2	4	2	2	0	4	4	0	0	0	0	4	4	2	2	4	2	2
2066	1	2	58	2	1	1	1	25000	5	6	1	6	3	0	0	0	2	1	0	2	1	0	0	2	2	0	0	0	0	2	2	1	0	2	1	0
2068	1	1	43	6	#NULL!	1	3	137500	7	6	4	7	6	2	4	2	4	8	2	6	12	4	4	8	12	4	2	4	2	8	4	8	2	2	4	0
2070	0	1	46	5	#NULL!	1	2	55000	6	4	3	5	5	0	0	0	4	4	4	4	4	4	0	4	4	4	4	4	4	0	0	0	0	-4	-4	-4
2071	1	1	56	2	1	1	3	75000	7	6	5	7	7	2	2	0	4	4	4	6	6	4	2	4	6	2	2	2	0	4	4	4	4	2	2	4
2073	0	1	46	5	#NULL!	1	0	65000	6	6	7	4	3	4	4	4	0	0	0	4	4	4	4	0	4	0	0	0	0	4	4	4	4	4	4	4
2076	1	1	54	5	#NULL!	1	2	55000	6	6	5	6	6	0	0	8	2	4	8	2	4	16	8	8	16	8	0	0	8	8	2	4	8	2	4	0
2077	1	1	50	1	1	0	2	65000	1	1	7	3	3	1	1	0	0	1	0	1	2	0	1	1	2	1	1	1	0	1	0	1	0	-1	0	0
2080	1	1	32	1	4	0	2	65000	7	7	6	6	6	4	4	4	4	4	8	8	8	12	4	8	12	4	4	4	4	8	4	4	8	0	0	4
2081	0	1	63	5	#NULL!	1	3	137500	6	7	2	5	5	0	4	8	0	4	8	0	8	16	8	8	16	8	0	4	8	8	0	4	8	0	0	0
2082	1	3	39	1	1	0	3	35000	5	6	3	3	3	4	2	1	4	2	1	8	4	2	4	4	8	4	4	2	1	4	4	2	1	0	0	0
2083	1	1	21	1	1	0	1	2500	6	6	#NULL!	5	7	2	2	2	4	4	4	6	6	6	2	4	6	2	2	2	2	4	4	4	4	2	2	2
2084	1	1	33	1	1	0	2	75000	6	7	1	6	6	0	4	8	4	8	13	4	12	21	8	13	21	8	0	4	8	13	4	8	13	4	4	5
2086	0	1	26	1	5	0	2	75000	7	6	5	6	5	8	8	8	4	8	8	12	16	16	8	8	16	8	4	8	8	8	8	8	8	4	0	0
2088	0	1	70	4	1	1	3	175000	6	6	#NULL!	6	6	0	1	2	0	1	2	0	2	4	2	2	4	2	0	1	2	2	0	1	2	0	0	0
2089	1	1	51	5	#NULL!	1	0	95000	6	7	7	6	2	0	0	0	4	4	4	4	4	4	0	4	4	0	0	0	0	4	4	4	4	4	4	4
2091	1	1	48	5	#NULL!	0	2	45000	6	6	5	6	6	0	0	0	0	0	0	0	0	0	0	0	0	0	0	0	0	0	0	0	0	0	0	0
2093	1	1	53	2	5	1	1	2500	7	7	6	6	6	0	1	0	0	4	0	0	5	0	1	4	5	1	0	1	0	4	0	4	0	0	3	0
2094	1	1	62	5	#NULL!	1	0	55000	6	6	6	6	5	0	2	4	2	2	8	2	4	12	4	8	12	4	0	2	4	8	2	2	8	2	0	4
2096	1	1	40	1	1	0	2	65000	1	7	2	3	3	0	0	0	1	4	4	1	4	4	0	4	4	0	0	0	0	4	1	4	4	1	4	4
2098	1	1	50	6	#NULL!	1	1	35000	6	6	6	6	3	0	2	13	1	2	13	1	4	26	13	13	26	13	0	2	13	13	1	2	13	1	0	0
2101	0	1	30	5	#NULL!	0	2	45000	6	6	6	6	6	4	4	8	4	2	4	8	6	12	8	4	12	4	4	2	4	8	4	4	8	0	2	4
2102	1	1	21	1	1	0	1	2500	5	5	#NULL!	4	5	0	0	0	2	4	4	2	4	4	0	4	4	0	0	0	0	4	2	4	4	2	4	4
2104	1	1	33	1	5	0	2	45000	5	6	5	6	5	0	1	2	4	4	4	4	5	6	2	4	6	2	0	1	2	4	4	4	4	4	3	2
2105	1	1	74	6	#NULL!	1	3	400000	7	7	6	6	7	0	0	0	0	0	0	0	0	0	0	0	0	0	0	0	0	0	0	0	0	0	0	0
2106	1	1	54	5	#NULL!	0	1	112500	7	6	7	7	6	0	1	1	0	1	0	0	2	1	1	1	2	1	0	1	1	1	0	1	0	0	0	-1
2107	0	1	40	5	#NULL!	1	1	35000	6	6	3	4	3	1	1	4	0	0	2	1	1	6	4	2	6	2	0	0	2	4	1	1	4	1	1	2
2108	1	1	24	1	5	0	1	25000	4	6	4	7	5	0	1	4	2	4	4	2	5	8	4	4	8	4	0	1	4	4	2	4	4	2	3	0
2109	1	1	20	1	4	0	1	2500	4	4	3	2	2	1	4	13	4	4	8	5	8	21	13	8	21	13	1	4	13	8	4	4	8	3	0	-5
2114	1	1	58	5	#NULL!	1	1	35000	4	5	5	3	4	0	4	0	0	8	8	0	12	8	4	8	12	4	0	4	0	8	0	8	8	0	4	8
2116	1	1	30	2	4	1	2	35000	6	5	4	5	4	1	8	4	4	8	4	5	16	8	8	8	16	8	1	8	4	8	4	8	4	3	0	0
2117	1	1	62	5	#NULL!	1	1	85000	4	6	#NULL!	7	5	0	0	0	2	1	1	2	1	1	0	2	2	0	0	0	0	2	2	1	1	2	1	1
2122	1	1	22	5	#NULL!	0	2	15000	6	5	2	5	4	1	1	1	4	4	4	5	5	5	1	4	5	1	1	1	1	4	4	4	4	3	3	3
2123	1	1	29	1	2	0	2	65000	6	6	5	7	6	0	0	0	4	4	8	4	4	8	0	8	8	0	0	0	0	8	4	4	8	4	4	8
2124	1	1	47	1	4	1	2	25000	6	4	7	6	4	4	4	4	4	2	8	8	6	12	4	8	12	4	4	4	4	8	4	2	8	0	-2	4
2125	1	1	20	1	3	0	1	2500	6	6	5	3	6	2	8	4	4	4	8	6	12	12	8	8	16	8	2	8	4	8	4	4	8	2	-4	4
2126	1	2	43	7	#NULL!	0	2	65000	4	7	7	3	2	2	2	2	2	4	4	4	6	6	2	4	6	2	2	2	2	4	2	4	4	0	2	2
2127	1	1	47	2	4	1	2	35000	7	5	6	6	5	2	1	1	2	1	1	4	2	2	2	2	4	2	2	1	1	2	2	1	1	0	0	0
2128	1	1	60	5	#NULL!	1	2	55000	5	6	5	6	5	0	0	1	0	0	1	0	0	2	1	1	2	1	0	0	1	1	0	0	1	0	0	0
2129	1	1	27	1	4	0	2	45000	5	6	5	5	6	0	1	1	4	4	4	4	5	5	1	4	5	1	0	1	1	4	4	4	4	4	3	3
2130	0	1	66	5	#NULL!	1	2	85000	7	6	7	7	3	2	2	4	0	0	2	2	2	6	4	2	6	2	0	0	2	4	2	2	4	2	2	2
2131	1	1	50	2	4	0	3	55000	7	7	6	7	7	0	1	1	4	4	4	4	5	5	1	4	5	1	0	1	1	4	4	4	4	4	3	3
2132	1	1	47	1	1	0	2	65000	5	3	7	2	2	0	0	0	1	4	4	1	4	4	0	4	4	0	0	0	0	4	1	4	4	1	4	4
2133	1	1	46	6	#NULL!	1	1	25000	6	5	6	5	3	1	0	4	4	2	8	5	2	12	4	8	12	4	1	0	4	8	4	2	8	3	2	4
2134	1	1	31	5	#NULL!	1	2	55000	6	7	7	6	4	0	1	2	2	4	4	2	5	6	2	4	6	2	0	1	2	4	2	4	4	2	3	2
2135	1	1	29	2	3	1	1	25000	5	6	5	6	6	0	0	2	4	2	2	4	2	4	2	4	6	2	0	0	2	4	4	2	2	4	2	0
2136	1	1	32	1	4	0	3	45000	7	6	7	6	3	0	4	2	2	4	4	2	8	6	4	4	8	4	0	4	2	4	2	4	4	2	0	2
2137	0	1	54	5	#NULL!	0	0	2500	1	6	1	6	6	1	1	1	0	1	1	1	2	2	1	1	2	1	0	1	1	1	1	1	1	1	0	0
2138	1	1	38	6	#NULL!	1	1	45000	4	6	4	4	6	2	0	0	4	2	0	6	2	0	2	4	6	2	2	0	0	4	4	2	0	2	2	0
2140	1	3	24	1	5	0	2	35000	6	6	5	5	5	4	4	8	8	4	8	12	8	16	8	8	16	8	4	4	8	8	8	4	8	4	0	0
2141	1	1	47	5	#NULL!	1	1	35000	7	6	6	6	6	0	2	0	2	4	0	2	6	0	2	4	6	2	0	2	0	4	2	4	0	2	2	0
2143	1	1	22	7	#NULL!	0	1	15000	6	6	6	5	3	0	4	4	4	4	4	4	8	8	4	4	8	4	0	4	4	4	4	4	4	4	0	0
2145	1	3	42	7	#NULL!	1	2	112500	7	7	7	7	7	0	4	8	2	4	8	2	8	16	8	8	16	8	0	4	8	8	2	4	8	2	0	0
2146	0	1	46	2	1	1	1	35000	4	6	6	4	3	0	1	4	0	1	4	0	2	8	4	4	8	4	0	1	4	4	0	1	4	0	0	0
2150	1	1	33	6	#NULL!	1	2	65000	6	6	7	7	5	1	1	0	4	1	0	5	2	0	1	4	5	1	1	1	0	4	4	1	0	3	0	0
2151	1	1	59	5	#NULL!	1	1	45000	6	4	6	5	1	0	4	2	2	4	4	2	8	6	4	4	8	4	0	4	2	4	2	4	4	2	0	2
2152	0	1	32	5	#NULL!	1	1	15000	6	7	1	6	3	1	4	4	0	2	4	1	6	8	4	4	8	4	0	2	4	4	1	4	4	1	2	0
2153	1	1	25	5	#NULL!	0	3	45000	7	5	5	5	5	0	0	2	1	1	2	1	1	4	2	2	4	2	0	0	2	2	1	1	2	1	1	0
2154	1	1	34	1	1	0	2	55000	6	6	5	4	3	2	2	4	4	2	4	6	4	8	4	4	8	4	2	2	4	4	4	2	4	2	0	0
2155	0	1	47	5	#NULL!	1	3	2500	6	6	6	6	6	2	4	2	1	4	2	3	8	4	4	4	8	4	1	4	2	4	2	4	2	1	0	0
2157	1	2	51	7	#NULL!	0	0	45000	3	4	2	2	2	0	2	0	1	2	1	1	4	1	2	2	4	2	0	2	0	2	1	2	1	1	0	1
2159	0	1	54	6	#NULL!	1	0	112500	4	7	7	4	3	0	0	0	0	0	0	0	0	0	0	0	0	0	0	0	0	0	0	0	0	0	0	0
2163	1	1	41	1	1	0	3	75000	5	5	6	6	3	0	1	2	2	4	4	2	5	6	2	4	6	2	0	1	2	4	2	4	4	2	3	2
2164	0	3	55	5	#NULL!	1	1	55000	5	4	1	6	6	0	0	0	2	2	1	2	2	1	0	2	2	2	2	2	1	0	0	0	0	-2	-2	-1
2165	1	1	47	2	1	1	0	35000	1	4	5	5	2	0	0	0	2	0	0	2	0	0	0	2	2	0	0	0	0	2	2	0	0	2	0	0
2170	1	1	34	5	#NULL!	1	3	400000	7	6	6	7	6	0	0	0	2	2	4	2	2	4	0	4	4	0	0	0	0	4	2	2	4	2	2	4
2172	1	1	23	1	5	0	2	25000	6	5	5	5	5	2	2	1	4	2	1	6	4	2	2	4	6	2	2	2	1	4	4	2	1	2	0	0
2173	1	1	50	5	#NULL!	0	3	55000	4	4	4	4	4	0	0	0	0	1	0	0	1	0	0	1	1	0	0	0	0	1	0	1	0	0	1	0
2174	0	1	63	2	4	1	3	175000	7	7	6	6	6	1	1	2	1	2	2	2	3	4	2	2	4	2	1	2	2	2	1	1	2	0	-1	0
2177	1	1	39	5	#NULL!	1	2	75000	4	6	6	5	2	0	0	8	4	2	8	4	2	16	8	8	16	8	0	0	8	8	4	2	8	4	2	0
2179	1	1	30	5	#NULL!	1	2	45000	6	6	6	6	5	0	0	0	2	4	4	2	4	4	0	4	4	0	0	0	0	4	2	4	4	2	4	4
2184	0	1	42	5	#NULL!	1	2	55000	7	7	5	6	5	0	0	0	0	0	0	0	0	0	0	0	0	0	0	0	0	0	0	0	0	0	0	0
2185	1	1	25	1	5	0	1	25000	4	4	6	4	3	0	2	4	4	4	4	4	6	8	4	4	8	4	0	2	4	4	4	4	4	4	2	0
2188	1	1	49	5	#NULL!	1	2	55000	4	1	5	6	4	0	0	0	0	0	0	0	0	0	0	0	0	0	0	0	0	0	0	0	0	0	0	0
2189	1	1	24	5	#NULL!	0	1	35000	6	6	4	5	4	0	2	4	1	2	4	1	4	8	4	4	8	4	0	2	4	4	1	2	4	1	0	0
2190	1	1	39	5	#NULL!	0	2	55000	2	3	4	4	2	2	1	2	1	1	2	3	2	4	2	2	4	2	2	1	2	2	1	1	2	-1	0	0
2192	1	1	52	2	2	1	1	35000	6	7	6	6	5	0	4	4	2	4	4	2	8	8	4	4	8	4	0	4	4	4	2	4	4	2	0	0
2193	1	1	50	2	4	1	1	75000	7	6	6	2	2	0	4	2	1	2	2	1	6	4	4	2	6	4	0	4	2	2	1	2	2	1	-2	0
2194	0	1	27	1	1	0	2	55000	5	3	4	4	5	4	4	4	0	1	1	4	5	5	4	1	5	1	0	1	1	4	4	4	4	4	3	3
2199	1	1	53	2	4	1	2	55000	6	5	5	6	5	1	4	2	4	4	2	5	8	4	4	4	8	4	1	4	2	4	4	4	2	3	0	0
2200	1	1	26	1	4	0	3	137500	6	3	5	7	4	0	1	4	8	4	8	8	5	12	4	8	12	4	0	1	4	8	8	4	8	8	3	4
2203	1	1	27	5	#NULL!	1	1	35000	7	#NULL!	4	7	6	0	0	0	0	1	0	0	1	0	0	1	1	0	0	0	0	1	0	1	0	0	1	0
2204	1	1	39	5	#NULL!	1	3	85000	7	7	1	7	7	0	2	8	4	2	8	4	4	16	8	8	16	8	0	2	8	8	4	2	8	4	0	0
2207	1	1	55	5	#NULL!	0	1	175000	6	5	3	6	5	2	0	2	1	0	1	3	0	3	2	1	3	2	2	0	2	1	1	0	1	-1	0	-1
2208	1	1	30	5	#NULL!	1	1	45000	5	4	5	4	6	2	4	1	4	1	0	6	5	1	4	4	8	4	2	4	1	4	4	1	0	2	-3	-1
2210	1	1	20	1	1	0	1	2500	5	4	1	4	3	1	2	8	4	4	8	5	6	16	8	8	16	8	1	2	8	8	4	4	8	3	2	0
2211	1	1	23	1	1	0	2	55000	6	6	4	7	6	8	4	4	13	4	13	21	8	17	8	13	21	8	8	4	4	13	13	4	13	5	0	9
2215	0	3	39	6	#NULL!	1	3	112500	6	4	2	5	4	2	2	0	0	1	1	2	3	1	2	1	3	1	0	1	1	2	2	2	0	2	1	-1
2217	1	1	54	5	#NULL!	1	2	45000	6	7	6	3	4	0	4	2	1	4	2	1	8	4	4	4	8	4	0	4	2	4	1	4	2	1	0	0
2218	0	1	57	6	#NULL!	1	3	85000	7	5	6	7	5	1	4	4	0	4	0	1	8	4	4	4	8	4	0	4	0	4	1	4	4	1	0	4
2219	1	1	29	1	5	0	1	45000	6	6	2	4	4	0	2	1	4	4	4	4	6	5	2	4	6	2	0	2	1	4	4	4	4	4	2	3
2220	1	1	34	5	#NULL!	1	3	55000	6	7	6	7	7	0	2	2	4	8	4	4	10	6	2	8	10	2	0	2	2	8	4	8	4	4	6	2
2221	1	1	56	3	1	1	0	65000	5	7	4	7	5	1	0	0	4	4	4	5	4	4	1	4	5	1	1	0	0	4	4	4	4	3	4	4
2222	0	1	43	5	#NULL!	1	2	55000	4	3	4	4	3	1	1	1	0	0	0	1	1	1	1	0	1	0	0	0	0	1	1	1	1	1	1	1
2224	1	2	34	7	#NULL!	0	2	45000	6	7	5	7	5	1	0	0	2	2	4	3	2	4	1	4	5	1	1	0	0	4	2	2	4	1	2	4
2225	1	1	36	5	#NULL!	1	1	25000	4	7	4	4	3	0	2	1	2	2	0	2	4	1	2	2	4	2	0	2	1	2	2	2	0	2	0	-1
2226	0	1	75	5	#NULL!	1	1	25000	7	5	7	7	6	2	1	0	0	1	1	2	2	1	2	1	3	1	0	1	1	2	2	1	0	2	0	-1
2227	1	1	26	1	4	0	3	25000	6	6	3	7	6	0	4	4	2	8	4	2	12	8	4	8	12	4	0	4	4	8	2	8	4	2	4	0
2228	1	1	23	1	4	0	2	25000	6	6	5	7	6	0	1	1	2	2	2	2	3	3	1	2	3	1	0	1	1	2	2	2	2	2	1	1
2230	1	1	36	5	#NULL!	1	1	7500	7	3	2	5	5	1	2	2	2	1	1	3	3	3	2	2	4	2	1	2	2	2	2	1	1	1	-1	-1
2231	1	1	55	6	#NULL!	1	2	137500	7	6	6	7	5	0	1	1	4	4	4	4	5	5	1	4	5	1	0	1	1	4	4	4	4	4	3	3
2232	0	1	33	5	#NULL!	0	2	45000	6	4	6	4	3	4	4	4	1	2	2	5	6	6	4	2	6	2	1	2	2	4	4	4	4	3	2	2
2233	1	1	27	1	4	0	3	35000	6	7	5	6	5	4	8	8	4	4	8	8	12	16	8	8	16	8	4	8	8	8	4	4	8	0	-4	0
2235	1	1	27	5	#NULL!	0	1	45000	6	5	4	5	5	0	4	4	0	2	2	0	6	6	4	2	6	4	0	4	4	2	0	2	2	0	-2	-2
2237	0	1	43	3	1	1	1	35000	5	2	5	7	6	1	1	0	1	1	0	2	2	0	1	1	2	1	1	1	0	1	1	1	0	0	0	0
2239	0	1	42	7	#NULL!	1	2	45000	6	6	6	6	6	4	4	8	2	0	4	6	4	12	8	4	12	4	2	0	4	8	4	4	8	2	4	4
2241	1	1	39	5	#NULL!	1	1	45000	6	7	5	6	5	0	0	0	0	1	1	0	1	1	0	1	1	0	0	0	0	1	0	1	1	0	1	1
2242	0	1	47	5	#NULL!	1	2	75000	7	5	6	7	6	4	4	0	0	4	0	4	8	0	4	4	8	4	0	4	0	4	4	4	0	4	0	0
2243	1	1	42	5	#NULL!	1	2	112500	6	7	6	6	3	8	0	2	13	0	1	21	0	3	8	13	21	8	8	0	2	13	13	0	1	5	0	-1
2245	1	1	44	6	#NULL!	1	1	45000	4	3	1	1	1	1	1	4	0	1	1	1	2	5	4	1	5	4	1	1	4	1	0	1	1	-1	0	-3
2246	1	1	52	6	#NULL!	1	2	85000	4	7	7	7	5	0	8	2	4	8	8	4	16	10	8	8	16	8	0	8	2	8	4	8	8	4	0	6
2247	1	1	42	2	3	1	0	35000	6	6	6	7	6	0	4	1	1	4	1	1	8	2	4	4	8	4	0	4	1	4	1	4	1	1	0	0
2251	1	1	29	5	#NULL!	0	3	25000	6	6	6	3	2	2	1	4	4	2	4	6	3	8	4	4	8	4	2	1	4	4	4	2	4	2	1	0
2253	0	1	47	5	#NULL!	1	3	112500	6	6	6	5	5	0	1	0	1	1	0	1	2	0	1	1	2	1	1	1	0	1	0	1	0	-1	0	0
2254	0	1	23	1	4	0	3	15000	7	6	4	7	5	1	2	2	1	2	2	2	4	4	2	2	4	2	1	2	2	2	1	2	2	0	0	0
2255	1	1	47	3	4	1	0	35000	7	7	4	6	6	1	8	8	2	23	23	3	31	31	8	23	31	8	1	8	8	23	2	23	23	1	15	15
2256	1	1	22	1	1	0	1	2500	5	3	1	4	2	0	4	4	4	4	4	4	8	8	4	4	8	4	0	4	4	4	4	4	4	4	0	0
2257	1	1	21	1	4	0	1	7500	4	7	5	6	6	1	2	8	2	1	4	3	3	12	8	4	12	8	1	2	8	4	2	1	4	1	-1	-4
2258	1	1	33	5	#NULL!	1	3	112500	7	6	6	7	3	1	0	4	4	2	4	5	2	8	4	4	8	4	1	0	4	4	4	2	4	3	2	0
2260	0	1	63	5	#NULL!	1	3	75000	6	4	#NULL!	6	6	1	2	1	4	4	1	5	6	2	2	4	6	4	4	4	1	2	1	2	1	-3	-2	0
2262	1	1	28	5	#NULL!	1	3	25000	6	5	4	5	5	0	0	0	4	2	4	4	2	4	0	4	4	0	0	0	0	4	4	2	4	4	2	4
2267	1	1	29	5	#NULL!	1	2	25000	6	6	5	6	5	0	0	0	2	2	2	2	2	2	0	2	2	0	0	0	0	2	2	2	2	2	2	2
2268	0	1	50	5	#NULL!	1	2	137500	4	7	5	6	3	4	4	18	0	4	13	4	8	31	18	13	31	13	0	4	13	18	4	4	18	4	0	5
2269	1	1	37	2	5	0	3	95000	5	3	4	6	4	1	2	1	4	2	4	5	4	5	2	4	6	2	1	2	1	4	4	2	4	3	0	3
2270	1	1	20	1	4	0	1	35000	6	7	#NULL!	7	6	4	4	4	2	2	2	6	6	6	4	2	6	4	4	4	4	2	2	2	2	-2	-2	-2
2271	1	1	49	5	#NULL!	1	1	2500	5	6	2	3	1	0	0	0	1	1	0	1	1	0	0	1	1	0	0	0	0	1	1	1	0	1	1	0
2274	1	1	50	2	5	0	3	55000	5	6	6	6	5	0	0	0	4	4	0	4	4	0	0	4	4	0	0	0	0	4	4	4	0	4	4	0
2277	1	1	30	5	#NULL!	1	1	2500	7	5	7	6	2	0	4	4	1	4	4	1	8	8	4	4	8	4	0	4	4	4	1	4	4	1	0	0
2278	0	1	68	5	#NULL!	1	3	400000	7	7	7	7	7	0	0	0	0	0	0	0	0	0	0	0	0	0	0	0	0	0	0	0	0	0	0	0
2280	1	1	47	2	1	1	2	45000	5	5	4	7	5	4	2	0	4	2	2	8	4	2	4	4	8	4	4	2	0	4	4	2	2	0	0	2
2282	1	1	51	2	5	1	0	45000	6	7	7	3	3	1	4	4	13	8	13	14	12	17	4	13	17	4	1	4	4	13	13	8	13	12	4	9
2284	0	1	56	6	#NULL!	0	1	65000	5	5	5	7	7	0	1	1	0	1	1	0	2	2	1	1	2	1	0	1	1	1	0	1	1	0	0	0
2285	1	3	38	2	5	0	2	45000	6	7	6	5	4	2	2	4	4	4	4	6	6	8	4	4	8	4	2	2	4	4	4	4	4	2	2	0
2288	1	1	31	5	#NULL!	1	2	112500	6	6	7	6	6	4	4	8	1	1	1	5	5	9	8	1	9	8	4	4	8	1	1	1	1	-3	-3	-7
2289	1	1	37	1	4	0	3	35000	5	6	5	6	5	2	2	2	4	4	2	6	6	4	2	4	6	2	2	2	2	4	4	4	2	2	2	0
2290	0	1	32	5	#NULL!	0	1	35000	6	6	4	5	4	1	2	2	1	1	0	2	3	2	2	1	3	1	1	1	0	2	1	2	2	0	1	2
2291	1	1	44	1	3	0	3	95000	5	6	7	7	7	2	2	2	1	4	1	3	6	3	2	4	6	2	2	2	2	4	1	4	1	-1	2	-1
2292	1	1	44	6	#NULL!	1	1	45000	7	6	5	7	6	0	1	1	1	4	1	1	5	2	1	4	5	1	0	1	1	4	1	4	1	1	3	0
2293	1	1	40	2	5	1	0	55000	5	6	7	6	6	1	2	4	2	2	8	3	4	12	4	8	12	4	1	2	4	8	2	2	8	1	0	4
2296	1	1	31	5	#NULL!	1	3	65000	5	5	3	6	2	0	1	0	2	2	2	2	3	2	1	2	3	1	0	1	0	2	2	2	2	2	1	2
2299	0	1	35	2	1	0	1	75000	6	6	6	6	3	4	4	0	4	2	0	8	6	0	4	4	8	4	4	2	0	4	4	4	0	0	2	0
2300	1	1	38	1	1	0	0	45000	6	5	5	6	6	4	2	0	4	4	4	8	6	4	4	4	8	4	4	2	0	4	4	4	4	0	2	4
2301	1	1	30	1	3	0	2	75000	6	6	5	6	5	0	2	1	2	4	4	2	6	5	2	4	6	2	0	2	1	4	2	4	4	2	2	3
2302	0	1	57	5	#NULL!	1	1	55000	6	5	6	6	5	1	4	1	0	2	1	1	6	2	4	2	6	2	0	2	1	4	1	4	1	1	2	0
2304	1	1	34	5	#NULL!	1	2	2500	6	7	7	5	3	0	0	0	0	1	1	0	1	1	0	1	1	0	0	0	0	1	0	1	1	0	1	1
2306	1	1	50	2	1	1	3	65000	4	7	1	7	7	0	1	0	0	2	0	0	3	0	1	2	3	1	0	1	0	2	0	2	0	0	1	0
2307	0	1	37	5	#NULL!	1	1	95000	5	4	6	6	6	0	1	0	1	1	0	1	2	0	1	1	2	1	1	1	0	1	0	1	0	-1	0	0
2309	1	1	31	5	#NULL!	0	3	75000	7	7	5	6	7	0	8	8	4	8	13	4	16	21	8	13	21	8	0	8	8	13	4	8	13	4	0	5
2310	0	1	41	5	#NULL!	1	1	65000	6	7	7	3	5	0	1	1	2	1	2	2	2	3	1	2	3	2	2	1	2	1	0	1	1	-2	0	-1
2311	1	1	36	5	#NULL!	1	2	95000	5	6	7	7	6	0	0	0	4	4	0	4	4	0	0	4	4	0	0	0	0	4	4	4	0	4	4	0
2312	1	1	59	6	#NULL!	1	2	112500	7	7	7	6	6	0	4	13	2	4	13	2	8	26	13	13	26	13	0	4	13	13	2	4	13	2	0	0
2314	0	1	65	4	1	0	3	45000	4	6	6	4	5	0	1	4	0	1	4	0	2	8	4	4	8	4	0	1	4	4	0	1	4	0	0	0
2317	1	1	58	6	#NULL!	0	1	25000	5	7	7	5	4	1	1	1	2	2	2	3	3	3	1	2	3	1	1	1	1	2	2	2	2	1	1	1
2318	1	1	34	5	#NULL!	1	2	45000	5	4	3	6	5	0	0	0	2	4	2	2	4	2	0	4	4	0	0	0	0	4	2	4	2	2	4	2
2319	0	1	36	5	#NULL!	1	1	400000	6	6	6	5	4	4	4	13	4	2	4	8	6	17	13	4	17	4	4	2	4	13	4	4	13	0	2	9
2321	1	1	25	1	5	0	3	45000	5	6	6	6	6	4	2	4	4	4	8	8	6	12	4	8	12	4	4	2	4	8	4	4	8	0	2	4
2325	1	1	21	1	5	0	1	2500	6	#NULL!	3	2	3	1	4	2	4	4	4	5	8	6	4	4	8	4	1	4	2	4	4	4	4	3	0	2
2326	1	1	40	5	#NULL!	0	2	112500	7	5	6	6	5	0	1	0	1	4	4	1	5	4	1	4	5	1	0	1	0	4	1	4	4	1	3	4
2328	1	1	24	1	2	0	3	35000	5	2	3	6	6	8	4	4	4	4	4	12	8	8	8	4	12	8	8	4	4	4	4	4	4	-4	0	0
2329	0	1	32	5	#NULL!	0	1	35000	6	3	4	5	3	2	4	4	4	4	4	6	8	8	4	4	8	4	4	4	4	4	2	4	4	-2	0	0
2331	1	1	37	5	#NULL!	1	1	35000	6	4	6	4	1	0	0	0	1	1	0	1	1	0	0	1	1	0	0	0	0	1	1	1	0	1	1	0
2332	1	1	52	5	#NULL!	1	1	2500	6	5	4	5	2	0	8	0	2	8	4	2	16	4	8	8	16	8	0	8	0	8	2	8	4	2	0	4
2334	1	1	27	1	5	0	2	35000	4	4	1	3	5	2	2	4	2	2	4	4	4	8	4	4	8	4	2	2	4	4	2	2	4	0	0	0
2336	1	1	40	1	1	0	2	112500	3	5	#NULL!	2	2	2	2	2	4	2	4	6	4	6	2	4	6	2	2	2	2	4	4	2	4	2	0	2
2339	1	1	46	2	5	0	1	45000	6	6	4	5	4	2	8	8	1	0	8	3	8	16	8	8	16	8	2	8	8	8	1	0	8	-1	-8	0
2340	1	1	43	5	#NULL!	0	2	137500	7	6	4	7	6	0	2	0	2	2	2	2	4	2	2	2	4	2	0	2	0	2	2	2	2	2	0	2
2341	1	1	25	1	4	0	1	25000	5	5	2	5	3	0	4	8	4	4	13	4	8	21	8	13	21	8	0	4	8	13	4	4	13	4	0	5
2342	1	1	43	5	#NULL!	1	2	112500	6	6	6	6	2	1	1	0	8	8	8	9	9	8	1	8	9	1	1	1	0	8	8	8	8	7	7	8
2343	1	1	24	2	3	1	1	25000	6	5	6	7	4	0	0	1	1	2	2	1	2	3	1	2	3	1	0	0	1	2	1	2	2	1	2	1
2346	1	1	48	5	#NULL!	0	2	75000	6	6	6	5	5	0	4	4	4	4	4	4	8	8	4	4	8	4	0	4	4	4	4	4	4	4	0	0
2348	1	1	21	1	1	0	1	15000	5	3	4	5	4	1	2	4	4	2	4	5	4	8	4	4	8	4	1	2	4	4	4	2	4	3	0	0
2351	0	1	42	5	#NULL!	1	2	112500	4	1	3	2	3	1	1	1	0	0	0	1	1	1	1	0	1	0	0	0	0	1	1	1	1	1	1	1
2353	1	1	25	1	1	0	3	75000	6	6	7	5	6	0	0	2	4	4	4	4	4	6	2	4	6	2	0	0	2	4	4	4	4	4	4	2
2354	0	2	24	1	1	0	3	75000	5	6	5	6	3	4	4	4	4	2	4	8	6	8	4	4	8	4	4	2	4	4	4	4	4	0	2	0
2355	1	1	31	5	#NULL!	1	3	85000	6	6	6	5	3	0	4	4	4	4	4	4	8	8	4	4	8	4	0	4	4	4	4	4	4	4	0	0
2357	1	1	27	5	#NULL!	0	2	55000	6	6	2	6	5	0	4	8	4	8	8	4	12	16	8	8	16	8	0	4	8	8	4	8	8	4	4	0
2358	1	1	45	2	5	1	1	75000	6	7	6	6	4	0	4	2	4	4	4	4	8	6	4	4	8	4	0	4	2	4	4	4	4	4	0	2
2361	1	1	41	5	#NULL!	1	3	112500	6	5	4	4	6	0	4	2	4	4	4	4	8	6	4	4	8	4	0	4	2	4	4	4	4	4	0	2
2362	1	1	27	5	#NULL!	0	3	15000	5	3	1	6	3	0	0	2	0	2	2	0	2	4	2	2	4	2	0	0	2	2	0	2	2	0	2	0
2365	1	1	49	5	#NULL!	1	1	45000	7	7	7	6	7	0	1	4	4	2	8	4	3	12	4	8	12	4	0	1	4	8	4	2	8	4	1	4
2366	1	1	45	5	#NULL!	1	2	55000	7	7	4	6	3	2	8	2	13	13	8	15	21	10	8	13	21	8	2	8	2	13	13	13	8	11	5	6
2369	1	1	31	6	#NULL!	1	1	25000	6	6	5	6	6	2	2	1	4	2	0	6	4	1	2	4	6	2	2	2	1	4	4	2	0	2	0	-1
2373	0	1	56	5	#NULL!	1	1	55000	4	6	1	3	5	8	4	4	8	4	4	16	8	8	8	8	16	8	8	4	4	8	8	4	4	0	0	0
2374	0	1	63	5	#NULL!	1	2	65000	6	7	5	6	6	1	2	2	2	0	1	3	2	3	2	2	4	2	2	0	1	2	1	2	2	-1	2	1
2375	1	1	51	5	#NULL!	0	3	112500	7	7	5	7	5	0	2	2	0	4	4	0	6	6	2	4	6	2	0	2	2	4	0	4	4	0	2	2
2377	0	1	34	5	#NULL!	1	2	95000	6	6	3	7	5	2	4	2	0	4	1	2	8	3	4	4	8	4	0	4	1	4	2	4	2	2	0	1
2378	0	1	27	1	1	0	2	55000	5	5	4	5	6	0	4	4	0	4	4	0	8	8	4	4	8	4	0	4	4	4	0	4	4	0	0	0
2379	1	1	45	1	4	0	3	112500	5	1	1	7	1	1	1	0	2	1	0	3	2	0	1	2	3	1	1	1	0	2	2	1	0	1	0	0
2380	1	1	52	1	1	0	2	85000	6	6	1	4	3	2	1	1	4	4	8	6	5	9	2	8	10	2	2	1	1	8	4	4	8	2	3	7
2381	1	1	47	5	#NULL!	1	3	65000	5	5	5	5	1	0	2	1	1	2	1	1	4	2	2	2	4	2	0	2	1	2	1	2	1	1	0	0
2382	1	1	52	2	4	1	3	95000	6	6	5	6	5	1	8	4	4	8	4	5	16	8	8	8	16	8	1	8	4	8	4	8	4	3	0	0
2383	1	1	41	5	#NULL!	1	1	35000	6	6	3	6	6	2	1	4	1	1	4	3	2	8	4	4	8	4	2	1	4	4	1	1	4	-1	0	0
2384	1	1	36	5	#NULL!	1	2	55000	3	5	3	3	2	0	0	4	1	2	4	1	2	8	4	4	8	4	0	0	4	4	1	2	4	1	2	0
2386	1	1	28	5	#NULL!	0	2	85000	6	6	3	6	5	1	4	4	4	13	13	5	17	17	4	13	17	4	1	4	4	13	4	13	13	3	9	9
2387	1	1	59	5	#NULL!	1	3	95000	7	6	7	7	5	1	2	2	1	1	4	2	3	6	2	4	6	2	1	2	2	4	1	1	4	0	-1	2
2389	1	1	60	5	#NULL!	1	1	15000	1	4	#NULL!	1	3	0	0	0	0	0	0	0	0	0	0	0	0	0	0	0	0	0	0	0	0	0	0	0
2390	1	2	40	1	1	0	3	35000	4	5	7	3	3	1	0	0	4	2	2	5	2	2	1	4	5	1	1	0	0	4	4	2	2	3	2	2
2392	1	1	54	1	1	0	3	45000	7	5	5	6	6	4	4	4	4	4	4	8	8	8	4	4	8	4	4	4	4	4	4	4	4	0	0	0
2393	1	1	35	5	#NULL!	1	3	95000	3	4	#NULL!	4	4	0	0	2	2	4	8	2	4	10	2	8	10	2	0	0	2	8	2	4	8	2	4	6
2394	1	1	38	1	1	0	2	65000	5	4	5	7	4	2	2	0	2	4	4	4	6	4	2	4	6	2	2	2	0	4	2	4	4	0	2	4
2395	0	1	63	5	#NULL!	1	3	137500	5	7	2	5	5	0	0	0	0	1	0	0	1	0	0	1	1	1	0	1	0	0	0	0	0	0	-1	0
2397	0	1	49	1	4	1	3	2500	7	4	7	7	6	0	2	0	0	0	0	0	2	0	2	0	2	0	0	0	0	2	0	2	0	0	2	0
2400	0	1	57	5	#NULL!	1	1	35000	7	6	5	6	6	1	2	4	1	4	4	2	6	8	4	4	8	4	1	4	4	4	1	2	4	0	-2	0
2405	1	1	34	5	#NULL!	1	0	25000	6	6	7	7	5	0	2	1	2	4	1	2	6	2	2	4	6	2	0	2	1	4	2	4	1	2	2	0
2406	1	1	24	1	4	0	2	65000	6	6	7	7	5	0	4	8	4	8	13	4	12	21	8	13	21	8	0	4	8	13	4	8	13	4	4	5
2407	1	1	36	5	#NULL!	0	2	45000	4	7	7	7	4	1	1	1	2	8	8	3	9	9	1	8	9	1	1	1	1	8	2	8	8	1	7	7
2411	0	1	39	5	#NULL!	1	1	55000	3	6	4	4	2	0	8	0	1	8	0	1	16	0	8	8	16	8	1	8	0	8	0	8	0	-1	0	0
2412	0	1	41	5	#NULL!	0	2	55000	6	#NULL!	1	5	5	1	0	1	1	1	1	2	1	2	1	1	2	1	1	1	1	1	1	0	1	0	-1	0
2413	1	3	43	2	5	1	0	35000	5	4	5	2	4	0	1	0	2	4	0	2	5	0	1	4	5	1	0	1	0	4	2	4	0	2	3	0
2414	1	1	31	1	3	0	2	55000	5	4	5	3	3	1	1	2	2	1	4	3	2	6	2	4	6	2	1	1	2	4	2	1	4	1	0	2
2417	1	1	28	5	#NULL!	1	1	75000	6	4	6	6	5	2	8	0	4	8	4	6	16	4	8	8	16	8	2	8	0	8	4	8	4	2	0	4
2418	1	1	40	5	#NULL!	1	1	45000	3	4	4	1	1	4	8	4	4	8	4	8	16	8	8	8	16	8	4	8	4	8	4	8	4	0	0	0
2419	1	1	54	5	#NULL!	0	3	45000	6	6	7	6	5	2	4	4	4	4	8	6	8	12	4	8	12	4	2	4	4	8	4	4	8	2	0	4
2420	0	1	49	2	5	1	3	85000	6	6	6	6	4	2	4	2	0	1	1	2	5	3	4	1	5	1	0	1	1	4	2	4	2	2	3	1
2422	1	3	24	1	1	0	3	25000	6	6	4	6	3	0	4	2	0	1	4	0	5	6	4	4	8	4	0	4	2	4	0	1	4	0	-3	2
2424	1	1	25	5	#NULL!	1	1	55000	7	7	2	7	6	0	2	0	2	2	2	2	4	2	2	2	4	2	0	2	0	2	2	2	2	2	0	2
2427	0	1	26	7	#NULL!	1	0	55000	3	5	3	7	3	1	1	0	0	0	0	1	1	0	1	0	1	0	0	0	0	1	1	1	0	1	1	0
2428	1	1	66	1	1	0	3	65000	6	5	7	4	5	0	0	0	2	1	0	2	1	0	0	2	2	0	0	0	0	2	2	1	0	2	1	0
2431	1	1	39	6	#NULL!	1	1	35000	3	4	5	3	2	0	0	0	2	2	2	2	2	2	0	2	2	0	0	0	0	2	2	2	2	2	2	2
2434	1	1	57	6	#NULL!	1	1	25000	4	4	2	6	3	1	1	2	1	1	4	2	2	6	2	4	6	2	1	1	2	4	1	1	4	0	0	2
2437	0	1	70	5	#NULL!	1	3	400000	5	5	6	6	2	4	1	2	0	0	0	4	1	2	4	0	4	0	0	0	0	4	4	1	2	4	1	2
2439	1	1	52	5	#NULL!	1	1	15000	6	3	2	2	2	0	0	0	2	2	4	2	2	4	0	4	4	0	0	0	0	4	2	2	4	2	2	4
2440	1	1	48	5	#NULL!	1	2	35000	6	5	5	6	6	0	2	0	0	4	0	0	6	0	2	4	6	2	0	2	0	4	0	4	0	0	2	0
2441	1	1	28	2	4	0	1	55000	5	3	6	5	2	0	0	1	2	0	2	2	0	3	1	2	3	1	0	0	1	2	2	0	2	2	0	1
2442	1	1	31	5	#NULL!	1	3	35000	7	6	5	7	4	0	0	4	4	2	4	4	2	8	4	4	8	4	0	0	4	4	4	2	4	4	2	0
2444	0	1	55	2	2	1	3	175000	5	5	7	6	6	4	2	0	4	2	2	8	4	2	4	4	8	4	4	2	2	4	4	2	0	0	0	-2
2445	1	1	24	1	2	0	1	2500	7	7	1	7	6	2	2	4	4	4	8	6	6	12	4	8	12	4	2	2	4	8	4	4	8	2	2	4
2446	1	1	23	5	#NULL!	1	2	2500	7	6	7	7	6	1	4	0	4	4	4	5	8	4	4	4	8	4	1	4	0	4	4	4	4	3	0	4
2447	1	1	34	5	#NULL!	1	2	15000	7	7	6	5	6	0	2	4	2	4	4	2	6	8	4	4	8	4	0	2	4	4	2	4	4	2	2	0
2448	1	1	49	5	#NULL!	1	3	112500	6	5	3	6	6	0	4	0	2	4	1	2	8	1	4	4	8	4	0	4	0	4	2	4	1	2	0	1
2449	1	1	46	5	#NULL!	1	1	45000	7	5	7	6	3	1	1	4	4	4	4	5	5	8	4	4	8	4	1	1	4	4	4	4	4	3	3	0
2450	0	1	68	2	4	1	3	65000	7	6	7	4	5	1	1	0	2	2	1	3	3	1	1	2	3	2	2	2	1	1	1	1	0	-1	-1	-1
2454	1	1	37	5	#NULL!	1	2	112500	6	5	7	7	6	0	1	1	2	2	1	2	3	2	1	2	3	1	0	1	1	2	2	2	1	2	1	0
2455	1	1	34	1	2	0	2	95000	5	6	6	4	5	8	8	23	8	8	23	16	16	46	23	23	46	23	8	8	23	23	8	8	23	0	0	0
2456	0	1	61	2	2	1	2	75000	7	6	#NULL!	6	5	1	1	0	1	1	0	2	2	0	1	1	2	1	1	1	0	1	1	1	0	0	0	0
2458	0	1	35	5	#NULL!	1	2	95000	5	5	5	5	4	2	2	1	1	0	0	3	2	1	2	1	3	1	1	0	0	2	2	2	1	1	2	1
2459	1	1	28	5	#NULL!	0	2	35000	6	7	4	6	6	0	1	4	4	4	8	4	5	12	4	8	12	4	0	1	4	8	4	4	8	4	3	4
2461	1	1	26	5	#NULL!	0	2	35000	5	7	4	5	3	1	2	4	4	2	8	5	4	12	4	8	12	4	1	2	4	8	4	2	8	3	0	4
2472	0	1	46	6	#NULL!	1	1	65000	7	4	2	6	2	0	2	4	0	0	0	0	2	4	4	0	4	0	0	0	0	4	0	2	4	0	2	4
2473	0	1	56	2	1	1	3	85000	7	7	7	5	7	23	4	0	8	2	8	31	6	8	23	8	31	8	8	2	8	23	23	4	0	15	2	-8
2477	0	1	51	5	#NULL!	1	1	45000	7	4	6	6	5	2	2	2	1	1	2	3	3	4	2	2	4	2	1	1	2	2	2	2	2	1	1	0
2478	1	1	25	1	4	0	2	35000	5	6	1	5	6	2	2	4	2	2	4	4	4	8	4	4	8	4	2	2	4	4	2	2	4	0	0	0
2479	0	1	32	1	1	0	2	55000	3	5	2	4	5	4	4	4	1	2	2	5	6	6	4	2	6	2	1	2	2	4	4	4	4	3	2	2
2480	1	1	23	5	#NULL!	0	2	25000	5	6	5	6	6	2	2	1	1	1	0	3	3	1	2	1	3	2	2	2	1	1	1	1	0	-1	-1	-1
2482	1	1	27	5	#NULL!	0	2	65000	6	7	2	5	5	0	13	8	0	18	13	0	31	21	13	18	31	13	0	13	8	18	0	18	13	0	5	5
2483	1	1	47	2	2	1	1	75000	5	7	3	5	6	0	2	4	2	1	4	2	3	8	4	4	8	4	0	2	4	4	2	1	4	2	-1	0
2484	1	1	30	5	#NULL!	0	0	25000	7	7	6	5	4	2	4	18	2	4	18	4	8	36	18	18	36	18	2	4	18	18	2	4	18	0	0	0
2485	0	1	64	5	#NULL!	0	1	65000	7	7	#NULL!	4	7	1	4	0	0	2	0	1	6	0	4	2	6	2	0	2	0	4	1	4	0	1	2	0
2486	1	1	36	5	#NULL!	1	0	2500	4	5	#NULL!	6	6	2	13	13	4	13	13	6	26	26	13	13	26	13	2	13	13	13	4	13	13	2	0	0
2487	0	1	45	2	4	1	3	95000	6	7	6	6	7	4	2	8	4	4	4	8	6	12	8	4	12	4	4	4	4	8	4	2	8	0	-2	4
2489	1	1	24	1	5	0	3	15000	6	5	3	4	6	1	4	1	8	8	1	9	12	2	4	8	12	4	1	4	1	8	8	8	1	7	4	0
2490	1	1	51	1	1	0	2	55000	5	6	6	5	5	0	2	4	1	4	8	1	6	12	4	8	12	4	0	2	4	8	1	4	8	1	2	4
2491	1	1	32	1	4	0	2	55000	6	6	6	6	6	0	2	4	2	2	8	2	4	12	4	8	12	4	0	2	4	8	2	2	8	2	0	4
2492	1	1	59	5	#NULL!	1	3	85000	7	7	6	7	5	1	2	8	4	4	8	5	6	16	8	8	16	8	1	2	8	8	4	4	8	3	2	0
2494	0	1	60	5	#NULL!	1	2	25000	4	5	1	4	2	4	8	4	0	2	0	4	10	4	8	2	10	2	0	2	0	8	4	8	4	4	6	4
2497	0	1	62	5	#NULL!	1	0	95000	6	6	4	3	4	4	8	2	4	8	1	8	16	3	8	8	16	8	4	8	1	8	4	8	2	0	0	1
2498	0	1	51	5	#NULL!	1	2	65000	7	6	7	7	7	0	0	0	0	1	0	0	1	0	0	1	1	1	0	1	0	0	0	0	0	0	-1	0
2499	1	1	36	5	#NULL!	1	2	65000	7	6	7	5	5	4	4	0	4	4	0	8	8	0	4	4	8	4	4	4	0	4	4	4	0	0	0	0
2500	1	1	35	3	1	1	3	45000	4	7	7	6	6	1	2	0	2	1	2	3	3	2	2	2	4	2	1	2	0	2	2	1	2	1	-1	2
2501	1	3	50	2	2	1	1	45000	6	5	6	6	6	1	1	0	2	1	0	3	2	0	1	2	3	1	1	1	0	2	2	1	0	1	0	0
2502	1	1	29	1	1	0	3	75000	6	7	6	4	3	1	2	2	2	2	8	3	4	10	2	8	10	2	1	2	2	8	2	2	8	1	0	6
2503	1	1	26	5	#NULL!	0	1	45000	7	6	7	7	6	0	1	2	4	4	4	4	5	6	2	4	6	2	0	1	2	4	4	4	4	4	3	2
2505	1	1	45	2	1	1	3	75000	6	6	6	6	4	1	1	1	2	4	8	3	5	9	1	8	9	1	1	1	1	8	2	4	8	1	3	7
2506	1	1	27	5	#NULL!	0	3	175000	5	3	2	6	5	0	0	0	1	0	0	1	0	0	0	1	1	0	0	0	0	1	1	0	0	1	0	0
2507	1	1	34	5	#NULL!	1	2	2500	7	7	#NULL!	7	7	0	2	1	0	4	4	0	6	5	2	4	6	2	0	2	1	4	0	4	4	0	2	3
2508	0	2	49	1	5	0	3	25000	6	4	4	3	4	0	1	2	1	2	4	1	3	6	2	4	6	4	1	2	4	2	0	1	2	-1	-1	-2
2509	1	1	27	1	3	0	3	55000	6	7	7	7	6	1	2	4	8	4	13	9	6	17	4	13	17	4	1	2	4	13	8	4	13	7	2	9
2511	1	1	47	6	#NULL!	1	3	112500	7	7	7	7	7	0	2	0	2	4	4	2	6	4	2	4	6	2	0	2	0	4	2	4	4	2	2	4
2512	1	1	32	5	#NULL!	0	3	95000	5	4	5	5	5	0	1	1	1	2	2	1	3	3	1	2	3	1	0	1	1	2	1	2	2	1	1	1
2513	1	1	51	3	1	1	0	55000	4	3	2	5	6	1	4	2	1	8	4	2	12	6	4	8	12	4	1	4	2	8	1	8	4	0	4	2
2514	1	1	32	5	#NULL!	0	2	35000	6	6	5	7	5	0	1	1	2	2	4	2	3	5	1	4	5	1	0	1	1	4	2	2	4	2	1	3
2515	1	1	49	2	5	1	1	55000	3	4	1	5	5	0	0	0	0	0	0	0	0	0	0	0	0	0	0	0	0	0	0	0	0	0	0	0
2520	1	1	32	1	4	0	3	55000	5	5	5	3	4	1	1	2	4	4	8	5	5	10	2	8	10	2	1	1	2	8	4	4	8	3	3	6
2522	1	1	25	5	#NULL!	0	2	35000	7	6	4	6	4	0	1	4	2	2	4	2	3	8	4	4	8	4	0	1	4	4	2	2	4	2	1	0
2523	0	1	41	5	#NULL!	1	1	137500	7	6	5	5	6	2	2	2	2	2	2	4	4	4	2	2	4	2	2	2	2	2	2	2	2	0	0	0
2525	1	1	31	5	#NULL!	1	3	137500	7	#NULL!	7	5	5	0	0	0	0	0	0	0	0	0	0	0	0	0	0	0	0	0	0	0	0	0	0	0
2526	0	1	29	5	#NULL!	0	2	35000	6	6	2	6	6	0	4	4	1	1	4	1	5	8	4	4	8	4	1	1	4	4	0	4	4	-1	3	0
2527	0	1	46	5	#NULL!	1	3	750000	6	7	7	6	4	2	2	1	0	1	0	2	3	1	2	1	3	1	0	1	0	2	2	2	1	2	1	1
2528	0	1	23	1	5	0	3	2500	6	6	6	5	3	8	8	13	4	4	8	12	12	21	13	8	21	8	4	4	8	13	8	8	13	4	4	5
2529	0	1	25	5	#NULL!	0	3	25000	6	6	4	6	6	4	4	4	4	1	4	8	5	8	4	4	8	4	4	1	4	4	4	4	4	0	3	0
2530	0	1	61	5	#NULL!	1	2	250000	5	4	5	7	2	0	0	1	0	0	0	0	0	1	1	0	1	0	0	0	0	1	0	0	1	0	0	1
2531	1	1	22	1	4	0	2	25000	5	5	3	5	5	1	4	4	4	4	4	5	8	8	4	4	8	4	1	4	4	4	4	4	4	3	0	0
2532	1	2	46	7	#NULL!	0	1	45000	6	7	6	7	6	0	1	0	1	2	2	1	3	2	1	2	3	1	0	1	0	2	1	2	2	1	1	2
2536	1	1	31	1	5	0	3	45000	7	5	5	6	3	0	4	4	4	4	8	4	8	12	4	8	12	4	0	4	4	8	4	4	8	4	0	4
2537	1	1	29	5	#NULL!	0	1	25000	6	5	3	6	5	2	4	4	1	2	0	3	6	4	4	2	6	4	2	4	4	2	1	2	0	-1	-2	-4
2539	1	1	36	5	#NULL!	1	2	45000	6	6	3	5	3	0	1	0	1	2	2	1	3	2	1	2	3	1	0	1	0	2	1	2	2	1	1	2
2540	1	1	40	2	4	1	1	45000	6	4	3	5	6	4	4	8	1	8	13	5	12	21	8	13	21	8	4	4	8	13	1	8	13	-3	4	5
2543	0	1	36	5	#NULL!	1	3	65000	6	6	6	4	3	1	1	4	1	1	4	2	2	8	4	4	8	4	1	1	4	4	1	1	4	0	0	0
2544	0	1	53	5	#NULL!	1	3	175000	6	5	6	6	4	1	1	4	0	0	1	1	1	5	4	1	5	1	0	0	1	4	1	1	4	1	1	3
2545	1	2	54	7	#NULL!	0	1	35000	7	6	7	6	6	1	1	0	2	2	4	3	3	4	1	4	5	1	1	1	0	4	2	2	4	1	1	4
2547	1	1	33	5	#NULL!	1	3	112500	6	6	5	6	6	0	0	0	2	4	4	2	4	4	0	4	4	0	0	0	0	4	2	4	4	2	4	4
2548	1	1	58	1	1	0	2	250000	7	6	7	5	2	1	0	2	4	2	4	5	2	6	2	4	6	2	1	0	2	4	4	2	4	3	2	2
2549	0	1	26	1	1	0	1	25000	5	6	2	6	4	8	4	8	0	0	0	8	4	8	8	0	8	0	0	0	0	8	8	4	8	8	4	8
2550	1	1	48	5	#NULL!	1	0	25000	4	4	4	4	1	0	1	0	2	1	0	2	2	0	1	2	3	1	0	1	0	2	2	1	0	2	0	0
2552	0	2	45	7	#NULL!	0	1	95000	4	#NULL!	2	7	2	4	4	8	4	4	4	8	8	12	8	4	12	4	4	4	4	8	4	4	8	0	0	4
2553	0	3	41	5	#NULL!	1	3	137500	7	6	6	7	6	2	4	4	1	4	4	3	8	8	4	4	8	4	1	4	4	4	2	4	4	1	0	0
2554	1	1	61	6	#NULL!	1	1	65000	7	7	7	7	6	1	4	0	2	4	0	3	8	0	4	4	8	4	1	4	0	4	2	4	0	1	0	0
2555	1	1	39	5	#NULL!	1	2	112500	5	7	5	7	1	0	0	0	2	2	2	2	2	2	0	2	2	0	0	0	0	2	2	2	2	2	2	2
2556	1	1	24	1	5	0	2	45000	6	3	6	6	6	0	2	8	4	4	8	4	6	16	8	8	16	8	0	2	8	8	4	4	8	4	2	0
2557	1	1	39	1	5	1	1	55000	5	5	4	5	6	2	2	8	4	4	8	6	6	16	8	8	16	8	2	2	8	8	4	4	8	2	2	0
2558	1	1	35	5	#NULL!	0	3	95000	6	6	5	6	6	0	4	8	4	4	8	4	8	16	8	8	16	8	0	4	8	8	4	4	8	4	0	0
2559	1	1	30	1	5	0	1	35000	5	3	3	3	5	0	4	4	1	4	8	1	8	12	4	8	12	4	0	4	4	8	1	4	8	1	0	4
2561	1	1	29	5	#NULL!	0	2	35000	4	4	5	4	4	0	4	2	1	4	4	1	8	6	4	4	8	4	0	4	2	4	1	4	4	1	0	2
2563	1	1	25	1	4	0	2	35000	3	5	3	2	5	2	2	4	4	2	4	6	4	8	4	4	8	4	2	2	4	4	4	2	4	2	0	0
2564	1	1	36	5	#NULL!	1	1	65000	5	4	7	3	4	0	0	0	1	1	1	1	1	1	0	1	1	0	0	0	0	1	1	1	1	1	1	1
2566	0	1	56	5	#NULL!	1	3	137500	4	6	1	3	3	4	4	2	4	4	4	8	8	6	4	4	8	4	4	4	4	4	4	4	2	0	0	-2
2567	0	1	31	1	2	0	2	65000	6	6	6	6	6	8	2	4	8	0	4	16	2	8	8	8	16	8	8	0	4	8	8	2	4	0	2	0
2569	0	1	60	6	#NULL!	1	1	55000	7	6	7	7	6	1	2	2	1	1	1	2	3	3	2	1	3	1	1	1	1	2	1	2	2	0	1	1
2571	1	1	25	1	1	0	3	2500	5	5	3	4	3	0	0	0	2	1	1	2	1	1	0	2	2	0	0	0	0	2	2	1	1	2	1	1
2572	0	1	53	5	#NULL!	0	3	112500	6	4	2	4	3	1	2	1	0	0	0	1	2	1	2	0	2	0	0	0	0	2	1	2	1	1	2	1
2574	0	1	33	1	1	0	2	45000	5	6	2	2	2	8	8	8	8	4	4	16	12	12	8	8	16	8	8	4	4	8	8	8	8	0	4	4
2576	0	1	47	2	4	1	0	65000	4	3	2	4	4	4	1	0	1	1	1	5	2	1	4	1	5	1	1	1	1	4	4	1	0	3	0	-1
2578	0	1	43	2	5	1	2	45000	6	5	5	5	5	4	1	1	0	0	0	4	1	1	4	0	4	0	0	0	0	4	4	1	1	4	1	1
2579	0	1	45	5	#NULL!	1	2	85000	3	4	2	4	3	0	1	2	1	2	2	1	3	4	2	2	4	2	1	2	2	2	0	1	2	-1	-1	0
2580	1	1	67	2	1	1	1	112500	6	7	7	7	6	0	0	0	1	2	1	1	2	1	0	2	2	0	0	0	0	2	1	2	1	1	2	1
2582	0	1	49	5	#NULL!	1	3	75000	6	6	6	6	4	0	2	2	1	2	2	1	4	4	2	2	4	2	1	2	2	2	0	2	2	-1	0	0
2586	0	1	70	5	#NULL!	1	1	45000	6	3	3	7	3	0	0	0	1	0	0	1	0	0	0	1	1	1	1	0	0	0	0	0	0	-1	0	0
2587	0	1	41	5	#NULL!	1	3	137500	6	6	6	6	6	4	4	4	2	2	1	6	6	5	4	2	6	2	2	2	1	4	4	4	4	2	2	3
2588	1	1	40	5	#NULL!	0	1	65000	6	6	5	6	5	0	2	0	0	4	1	0	6	1	2	4	6	2	0	2	0	4	0	4	1	0	2	1
2590	1	1	29	1	5	0	2	25000	7	6	3	6	5	2	4	1	2	4	0	4	8	1	4	4	8	4	2	4	1	4	2	4	0	0	0	-1
2592	1	1	55	6	#NULL!	0	1	7500	6	6	#NULL!	7	5	2	4	4	8	4	4	10	8	8	4	8	12	4	2	4	4	8	8	4	4	6	0	0
2593	1	1	57	3	4	1	3	35000	5	3	6	5	3	2	4	0	2	4	1	4	8	1	4	4	8	4	2	4	0	4	2	4	1	0	0	1
2594	1	1	40	2	5	1	0	45000	5	7	4	2	4	1	2	2	2	2	1	3	4	3	2	2	4	2	1	2	2	2	2	2	1	1	0	-1
2595	1	1	36	5	#NULL!	0	2	35000	6	4	7	5	7	1	1	1	1	1	0	2	2	1	1	1	2	1	1	1	1	1	1	1	0	0	0	-1
2596	1	1	33	2	5	0	3	137500	6	6	5	6	5	2	4	4	2	4	4	4	8	8	4	4	8	4	2	4	4	4	2	4	4	0	0	0
2597	0	1	39	3	4	1	3	112500	2	6	7	4	2	0	2	2	0	0	0	0	2	2	2	0	2	0	0	0	0	2	0	2	2	0	2	2
2598	1	1	42	6	#NULL!	1	1	35000	7	6	7	7	7	2	2	1	0	0	0	2	2	1	2	0	2	2	2	2	1	0	0	0	0	-2	-2	-1
2599	1	1	75	5	#NULL!	1	3	7500	5	6	#NULL!	3	4	0	0	0	1	2	2	1	2	2	0	2	2	0	0	0	0	2	1	2	2	1	2	2
2601	0	1	52	2	4	1	1	45000	4	6	2	6	5	2	4	4	1	1	2	3	5	6	4	2	6	2	1	1	2	4	2	4	4	1	3	2
2602	0	1	36	6	#NULL!	1	3	95000	7	6	6	4	4	0	2	0	8	2	1	8	4	1	2	8	10	8	8	2	1	2	0	2	0	-8	0	-1
2603	1	1	55	6	#NULL!	1	3	55000	7	6	5	7	3	1	4	4	2	4	8	3	8	12	4	8	12	4	1	4	4	8	2	4	8	1	0	4
2606	0	1	57	5	#NULL!	1	3	112500	6	6	7	7	6	0	2	0	2	1	1	2	3	1	2	2	4	2	2	1	1	2	0	2	0	-2	1	-1
2607	0	1	57	5	#NULL!	1	3	15000	2	2	1	1	1	0	2	2	1	1	1	1	3	3	2	1	3	1	1	1	1	2	0	2	2	-1	1	1
2608	1	1	35	5	#NULL!	0	2	45000	5	6	1	5	6	0	4	2	1	4	4	1	8	6	4	4	8	4	0	4	2	4	1	4	4	1	0	2
2612	1	1	40	5	#NULL!	1	3	35000	6	6	6	6	6	0	1	2	2	2	4	2	3	6	2	4	6	2	0	1	2	4	2	2	4	2	1	2
2613	1	1	25	1	5	0	2	55000	6	3	3	6	5	1	2	4	2	4	8	3	6	12	4	8	12	4	1	2	4	8	2	4	8	1	2	4
2615	1	1	43	6	#NULL!	1	2	45000	4	7	2	5	4	1	0	0	0	1	1	1	1	1	1	1	2	1	1	0	0	1	0	1	1	-1	1	1
2616	1	1	36	5	#NULL!	1	3	55000	7	4	7	6	3	0	2	4	1	2	4	1	4	8	4	4	8	4	0	2	4	4	1	2	4	1	0	0
2618	1	1	35	2	1	0	3	55000	2	3	5	6	3	0	0	2	4	1	2	4	1	4	2	4	6	2	0	0	2	4	4	1	2	4	1	0
2620	1	1	58	6	#NULL!	1	1	65000	6	6	3	6	4	1	2	2	2	2	2	3	4	4	2	2	4	2	1	2	2	2	2	2	2	1	0	0
2623	0	1	61	5	#NULL!	1	3	95000	6	6	6	5	5	4	4	4	0	1	4	4	5	8	4	4	8	4	0	1	4	4	4	4	4	4	3	0
2624	1	1	21	1	4	0	1	65000	5	4	5	6	3	1	2	4	2	4	8	3	6	12	4	8	12	4	1	2	4	8	2	4	8	1	2	4
2626	1	1	28	6	#NULL!	0	3	55000	5	4	5	5	4	1	2	4	1	1	1	2	3	5	4	1	5	4	1	2	4	1	1	1	1	0	-1	-3
2627	0	1	36	3	4	1	2	95000	5	4	4	4	2	4	2	8	4	2	4	8	4	12	8	4	12	4	4	2	4	8	4	2	8	0	0	4
2628	1	1	62	4	1	1	3	55000	6	7	7	6	6	2	0	2	1	0	4	3	0	6	2	4	6	2	2	0	2	4	1	0	4	-1	0	2
2630	1	1	35	5	#NULL!	1	3	85000	5	6	1	5	3	0	1	0	1	1	0	1	2	0	1	1	2	1	0	1	0	1	1	1	0	1	0	0
2633	0	1	50	2	1	0	1	55000	#NULL!	4	6	4	3	2	0	0	0	0	0	2	0	0	2	0	2	0	0	0	0	2	2	0	0	2	0	0
2634	0	1	51	5	#NULL!	0	0	55000	1	3	7	2	1	0	1	0	1	1	0	1	2	0	1	1	2	1	1	1	0	1	0	1	0	-1	0	0
2638	1	1	54	4	1	1	2	35000	7	5	4	6	6	0	1	1	1	1	0	1	2	1	1	1	2	1	0	1	1	1	1	1	0	1	0	-1
2639	1	1	32	3	1	1	0	75000	5	6	7	3	1	2	2	0	4	4	4	6	6	4	2	4	6	2	2	2	0	4	4	4	4	2	2	4
2640	1	1	44	5	#NULL!	1	1	2500	5	3	7	6	4	0	1	1	1	2	1	1	3	2	1	2	3	1	0	1	1	2	1	2	1	1	1	0
2641	1	1	40	1	5	0	2	95000	2	7	1	6	6	2	1	4	2	2	2	4	3	6	4	2	6	4	2	1	4	2	2	2	2	0	1	-2
2643	1	1	48	5	#NULL!	1	1	35000	5	5	6	5	1	0	4	1	4	13	8	4	17	9	4	13	17	4	0	4	1	13	4	13	8	4	9	7
2644	0	2	62	2	1	1	3	250000	6	7	7	7	5	18	2	18	2	0	2	20	2	20	18	2	20	2	2	0	2	18	18	2	18	16	2	16
2645	1	1	29	5	#NULL!	0	3	45000	6	6	7	7	7	0	2	4	2	4	4	2	6	8	4	4	8	4	0	2	4	4	2	4	4	2	2	0
2646	1	1	31	1	5	1	3	137500	6	4	7	6	7	0	0	0	0	0	0	0	0	0	0	0	0	0	0	0	0	0	0	0	0	0	0	0
2647	1	1	34	1	3	0	1	65000	6	6	6	5	4	1	1	2	2	1	2	3	2	4	2	2	4	2	1	1	2	2	2	1	2	1	0	0
2651	0	2	32	1	5	0	2	137500	5	5	7	3	4	8	4	8	1	1	1	9	5	9	8	1	9	1	1	1	1	8	8	4	8	7	3	7
2652	1	1	50	5	#NULL!	1	1	35000	4	5	5	4	5	0	4	4	0	4	4	0	8	8	4	4	8	4	0	4	4	4	0	4	4	0	0	0
2653	0	1	54	1	4	1	0	137500	7	5	6	4	3	4	2	4	4	2	4	8	4	8	4	4	8	4	4	2	4	4	4	2	4	0	0	0
2655	1	1	53	2	1	0	0	35000	6	7	4	3	4	1	2	0	1	1	1	2	3	1	2	1	3	2	1	2	0	1	1	1	1	0	-1	1
2658	0	1	44	5	#NULL!	1	2	75000	7	7	7	7	7	0	8	4	1	8	4	1	16	8	8	8	16	8	1	8	4	8	0	8	4	-1	0	0
2660	1	1	38	5	#NULL!	0	2	45000	7	6	7	7	4	0	1	4	2	2	4	2	3	8	4	4	8	4	0	1	4	4	2	2	4	2	1	0
2662	1	1	61	5	#NULL!	1	1	75000	5	5	5	5	5	0	1	1	4	2	4	4	3	5	1	4	5	1	0	1	1	4	4	2	4	4	1	3
2663	1	1	38	2	2	0	3	85000	5	7	5	5	5	0	2	2	4	4	4	4	6	6	2	4	6	2	0	2	2	4	4	4	4	4	2	2
2665	1	1	27	5	#NULL!	0	3	35000	6	3	6	6	5	0	0	0	2	2	4	2	2	4	0	4	4	0	0	0	0	4	2	2	4	2	2	4
2666	0	1	58	2	5	1	2	112500	6	6	7	4	1	0	0	0	0	1	1	0	1	1	0	1	1	1	0	1	1	0	0	0	0	0	-1	-1
2667	0	1	42	5	#NULL!	1	3	85000	3	4	5	6	4	2	2	0	1	1	0	3	3	0	2	1	3	1	1	1	0	2	2	2	0	1	1	0
2668	1	1	25	1	1	0	3	2500	5	4	4	6	6	0	1	2	1	1	4	1	2	6	2	4	6	2	0	1	2	4	1	1	4	1	0	2
2669	1	1	44	5	#NULL!	0	2	45000	5	6	2	4	5	1	4	2	2	4	1	3	8	3	4	4	8	4	1	4	2	4	2	4	1	1	0	-1
2671	1	1	47	2	3	0	3	175000	7	6	6	6	6	1	1	1	2	2	2	3	3	3	1	2	3	1	1	1	1	2	2	2	2	1	1	1
2672	1	1	33	5	#NULL!	0	1	25000	7	5	7	7	5	0	4	4	4	4	4	4	8	8	4	4	8	4	0	4	4	4	4	4	4	4	0	0
2673	1	1	48	6	#NULL!	1	1	25000	7	6	6	7	6	1	1	1	2	1	2	3	2	3	1	2	3	1	1	1	1	2	2	1	2	1	0	1
2674	1	1	41	1	1	0	2	112500	4	5	2	5	5	4	1	4	4	2	8	8	3	12	4	8	12	4	4	1	4	8	4	2	8	0	1	4
2675	0	1	65	7	#NULL!	1	3	65000	6	6	3	6	6	1	4	2	0	2	2	1	6	4	4	2	6	2	0	2	2	4	1	4	2	1	2	0
2678	0	1	50	5	#NULL!	1	2	95000	7	5	6	5	4	0	4	0	0	4	1	0	8	1	4	4	8	4	0	4	1	4	0	4	0	0	0	-1
2684	0	1	43	5	#NULL!	1	3	175000	7	6	2	5	2	0	2	0	0	0	0	0	2	0	2	0	2	0	0	0	0	2	0	2	0	0	2	0
2685	1	1	34	5	#NULL!	1	3	55000	7	4	6	7	6	0	0	0	0	0	0	0	0	0	0	0	0	0	0	0	0	0	0	0	0	0	0	0
2687	1	1	57	5	#NULL!	0	2	2500	7	6	#NULL!	5	3	0	0	0	0	0	0	0	0	0	0	0	0	0	0	0	0	0	0	0	0	0	0	0
2688	1	1	31	5	#NULL!	1	0	45000	7	7	6	6	5	1	2	4	2	4	4	3	6	8	4	4	8	4	1	2	4	4	2	4	4	1	2	0
2690	1	1	38	2	4	1	2	45000	7	7	6	5	4	0	2	2	4	4	4	4	6	6	2	4	6	2	0	2	2	4	4	4	4	4	2	2
2691	0	1	50	5	#NULL!	1	2	85000	4	5	6	6	6	0	1	1	0	0	1	0	1	2	1	1	2	1	0	0	1	1	0	1	1	0	1	0
2693	1	1	57	5	#NULL!	0	3	65000	6	6	5	5	6	1	1	1	1	4	4	2	5	5	1	4	5	1	1	1	1	4	1	4	4	0	3	3
2694	1	1	36	5	#NULL!	1	3	95000	6	6	5	5	3	1	0	4	4	2	4	5	2	8	4	4	8	4	1	0	4	4	4	2	4	3	2	0
2696	0	1	59	5	#NULL!	1	2	65000	7	4	3	4	4	0	0	0	1	1	1	1	1	1	0	1	1	1	1	1	1	0	0	0	0	-1	-1	-1
2698	1	1	37	6	#NULL!	0	3	45000	5	5	6	5	5	0	2	1	0	2	0	0	4	1	2	2	4	2	0	2	1	2	0	2	0	0	0	-1
2699	1	1	65	4	1	1	2	45000	5	4	7	2	1	0	1	0	0	0	0	0	1	0	1	0	1	1	0	1	0	0	0	0	0	0	-1	0
2700	1	1	24	1	5	0	2	65000	7	6	7	7	6	0	1	8	4	1	4	4	2	12	8	4	12	8	0	1	8	4	4	1	4	4	0	-4
2701	1	3	44	5	#NULL!	0	2	35000	7	7	6	6	6	2	4	4	2	4	4	4	8	8	4	4	8	4	2	4	4	4	2	4	4	0	0	0
2702	1	1	51	2	1	1	1	95000	6	6	7	6	5	1	4	4	4	8	8	5	12	12	4	8	12	4	1	4	4	8	4	8	8	3	4	4
2705	1	1	31	5	#NULL!	0	3	55000	7	5	2	7	7	0	0	0	0	2	4	0	2	4	0	4	4	0	0	0	0	4	0	2	4	0	2	4
2706	1	1	23	1	4	0	2	15000	3	6	3	6	5	1	4	2	8	8	4	9	12	6	4	8	12	4	1	4	2	8	8	8	4	7	4	2
2707	1	1	24	1	4	0	1	25000	6	7	4	5	6	1	4	4	2	4	4	3	8	8	4	4	8	4	1	4	4	4	2	4	4	1	0	0
2708	0	1	27	1	5	0	3	55000	7	6	6	6	6	4	4	4	1	4	4	5	8	8	4	4	8	4	1	4	4	4	4	4	4	3	0	0
2709	1	1	23	1	1	0	1	15000	6	5	2	4	5	1	1	2	1	1	1	2	2	3	2	1	3	2	1	1	2	1	1	1	1	0	0	-1
2710	1	1	41	5	#NULL!	1	2	112500	6	7	5	6	5	0	1	1	4	4	2	4	5	3	1	4	5	1	0	1	1	4	4	4	2	4	3	1
2711	1	1	56	4	5	0	1	55000	5	5	7	4	5	0	1	0	1	1	2	1	2	2	1	2	3	1	0	1	0	2	1	1	2	1	0	2
2713	1	1	56	5	#NULL!	1	0	25000	6	6	5	4	3	1	1	1	2	2	2	3	3	3	1	2	3	1	1	1	1	2	2	2	2	1	1	1
2714	1	1	31	5	#NULL!	0	1	35000	5	7	5	3	5	1	8	4	4	4	4	5	12	8	8	4	12	8	1	8	4	4	4	4	4	3	-4	0
2716	1	1	60	7	#NULL!	1	2	35000	3	6	1	6	5	0	2	1	1	2	2	1	4	3	2	2	4	2	0	2	1	2	1	2	2	1	0	1
2717	1	1	31	6	#NULL!	1	1	35000	5	5	5	7	4	0	0	0	1	2	2	1	2	2	0	2	2	0	0	0	0	2	1	2	2	1	2	2
2719	1	1	39	6	#NULL!	1	1	25000	7	4	3	7	5	0	0	1	0	2	4	0	2	5	1	4	5	1	0	0	1	4	0	2	4	0	2	3
2721	0	1	42	5	#NULL!	1	1	175000	7	6	6	6	6	4	4	4	4	4	4	8	8	8	4	4	8	4	4	4	4	4	4	4	4	0	0	0
2722	1	1	35	1	1	0	3	112500	6	6	#NULL!	6	4	0	4	1	4	8	2	4	12	3	4	8	12	4	0	4	1	8	4	8	2	4	4	1
2725	1	1	55	5	#NULL!	0	2	35000	1	4	1	4	4	0	0	0	4	2	4	4	2	4	0	4	4	0	0	0	0	4	4	2	4	4	2	4
2726	1	1	39	2	1	1	0	35000	6	7	2	6	6	1	0	2	2	2	4	3	2	6	2	4	6	2	1	0	2	4	2	2	4	1	2	2
2727	1	1	31	1	4	0	3	65000	6	7	2	7	7	0	0	0	4	4	2	4	4	2	0	4	4	0	0	0	0	4	4	4	2	4	4	2
2728	0	1	35	5	#NULL!	1	3	75000	6	5	6	6	6	8	4	4	2	2	2	10	6	6	8	2	10	2	2	2	2	8	8	4	4	6	2	2
2729	1	1	50	1	2	1	2	45000	6	7	7	1	1	2	0	4	1	2	8	3	2	12	4	8	12	4	2	0	4	8	1	2	8	-1	2	4
2730	1	1	22	1	5	0	1	15000	7	1	1	7	7	0	0	4	4	4	2	4	4	6	4	4	8	4	0	0	4	4	4	4	2	4	4	-2
2731	0	1	34	5	#NULL!	1	3	85000	4	4	4	4	3	4	4	0	1	1	1	5	5	1	4	1	5	1	1	1	1	4	4	4	0	3	3	-1
2733	1	1	53	2	4	1	2	65000	6	5	6	6	5	0	1	1	1	1	2	1	2	3	1	2	3	1	0	1	1	2	1	1	2	1	0	1
2734	1	1	41	5	#NULL!	1	1	25000	7	7	7	6	4	0	4	4	1	4	4	1	8	8	4	4	8	4	0	4	4	4	1	4	4	1	0	0
2735	1	1	41	1	4	0	3	45000	7	6	4	7	5	1	1	1	0	1	2	1	2	3	1	2	3	1	1	1	1	2	0	1	2	-1	0	1
2736	0	1	55	5	#NULL!	1	1	400000	7	7	7	5	5	1	4	4	0	0	0	1	4	4	4	0	4	0	0	0	0	4	1	4	4	1	4	4
2737	1	1	28	5	#NULL!	0	2	45000	6	6	6	6	5	0	1	4	2	4	4	2	5	8	4	4	8	4	0	1	4	4	2	4	4	2	3	0
2738	0	1	52	6	#NULL!	1	0	95000	6	6	6	6	4	1	4	0	1	1	0	2	5	0	4	1	5	1	1	1	0	4	1	4	0	0	3	0
2741	0	3	42	5	#NULL!	1	3	250000	6	6	5	6	4	2	2	1	0	2	2	2	4	3	2	2	4	2	0	2	2	2	2	2	1	2	0	-1
2742	1	1	67	2	2	1	1	75000	7	7	7	7	6	1	1	0	1	1	1	2	2	1	1	1	2	1	1	1	0	1	1	1	1	0	0	1
2744	1	1	54	2	1	1	2	35000	5	6	3	3	4	4	8	4	2	0	1	6	8	5	8	2	10	8	4	8	4	2	2	0	1	-2	-8	-3
2745	0	1	27	1	5	0	2	45000	3	3	1	7	7	4	4	8	0	1	1	4	5	9	8	1	9	1	0	1	1	8	4	4	8	4	3	7
2746	1	1	58	5	#NULL!	1	1	55000	7	7	4	7	5	1	2	1	4	4	8	5	6	9	2	8	10	2	1	2	1	8	4	4	8	3	2	7
2748	0	1	55	5	#NULL!	1	3	65000	6	6	2	6	4	0	1	0	1	2	2	1	3	2	1	2	3	2	1	2	2	1	0	1	0	-1	-1	-2
2749	1	1	48	6	#NULL!	1	1	35000	6	6	6	6	6	1	1	1	0	2	0	1	3	1	1	2	3	1	1	1	1	2	0	2	0	-1	1	-1
2750	1	1	64	2	1	1	1	45000	4	7	1	3	6	0	0	0	1	2	1	1	2	1	0	2	2	0	0	0	0	2	1	2	1	1	2	1
2751	1	3	39	1	1	1	3	55000	2	3	2	2	1	0	0	0	4	2	4	4	2	4	0	4	4	0	0	0	0	4	4	2	4	4	2	4
2753	1	1	18	1	1	0	1	2500	6	5	7	6	6	0	1	0	0	2	4	0	3	4	1	4	5	1	0	1	0	4	0	2	4	0	1	4
2754	1	1	25	5	#NULL!	0	3	15000	5	5	5	5	5	0	2	4	4	4	8	4	6	12	4	8	12	4	0	2	4	8	4	4	8	4	2	4
2755	0	1	29	5	#NULL!	1	1	2500	7	6	1	6	5	4	8	4	2	2	4	6	10	8	8	4	12	4	2	2	4	8	4	8	4	2	6	0
2756	0	1	53	2	1	1	1	45000	6	6	5	4	3	4	4	4	0	1	2	4	5	6	4	2	6	2	0	1	2	4	4	4	4	4	3	2
2757	0	1	33	5	#NULL!	1	3	112500	7	5	7	7	7	8	4	4	2	4	4	10	8	8	8	4	12	4	2	4	4	8	8	4	4	6	0	0
2760	1	1	34	7	#NULL!	1	1	25000	7	7	7	6	6	0	2	2	1	2	2	1	4	4	2	2	4	2	0	2	2	2	1	2	2	1	0	0
2763	0	1	47	5	#NULL!	1	2	137500	6	6	6	6	5	2	4	2	0	0	2	2	4	4	4	2	6	2	0	0	2	4	2	4	2	2	4	0
2764	1	1	51	1	1	1	2	137500	6	6	7	6	3	0	0	2	4	2	4	4	2	6	2	4	6	2	0	0	2	4	4	2	4	4	2	2
2765	1	1	47	5	#NULL!	1	0	55000	7	6	6	6	7	0	0	0	0	1	0	0	1	0	0	1	1	0	0	0	0	1	0	1	0	0	1	0
2767	1	1	42	2	1	1	3	400000	6	4	6	6	6	0	2	0	0	4	1	0	6	1	2	4	6	2	0	2	0	4	0	4	1	0	2	1
2768	1	1	66	2	1	1	3	112500	7	6	5	7	5	0	2	0	1	4	4	1	6	4	2	4	6	2	0	2	0	4	1	4	4	1	2	4
2769	1	2	29	1	1	0	2	45000	4	5	7	3	3	0	2	4	4	4	18	4	6	22	4	18	22	4	0	2	4	18	4	4	18	4	2	14
2771	1	1	43	1	1	0	2	85000	7	7	7	6	7	0	1	0	4	2	4	4	3	4	1	4	5	1	0	1	0	4	4	2	4	4	1	4
2772	1	1	27	5	#NULL!	1	1	25000	6	7	3	5	3	0	1	2	2	2	4	2	3	6	2	4	6	2	0	1	2	4	2	2	4	2	1	2
2773	0	1	33	5	#NULL!	0	3	137500	6	6	3	7	5	0	2	8	0	1	8	0	3	16	8	8	16	8	0	1	8	8	0	2	8	0	1	0
2774	1	1	28	1	1	0	1	1500000	7	7	7	2	7	4	4	2	4	4	4	8	8	6	4	4	8	4	4	4	2	4	4	4	4	0	0	2
2775	1	3	21	1	4	0	1	15000	6	6	4	6	5	2	2	1	4	2	4	6	4	5	2	4	6	2	2	2	1	4	4	2	4	2	0	3
2776	1	1	28	1	4	0	2	45000	5	5	3	5	5	0	1	4	4	4	8	4	5	12	4	8	12	4	0	1	4	8	4	4	8	4	3	4
2777	1	1	31	5	#NULL!	1	3	112500	7	6	2	6	6	0	2	0	0	2	0	0	4	0	2	2	4	2	0	2	0	2	0	2	0	0	0	0
2778	1	1	40	1	1	1	1	75000	6	3	6	4	5	0	0	0	0	1	2	0	1	2	0	2	2	0	0	0	0	2	0	1	2	0	1	2
2779	1	1	22	1	4	0	1	25000	6	6	3	4	3	0	4	13	2	4	13	2	8	26	13	13	26	13	0	4	13	13	2	4	13	2	0	0
2782	1	1	46	2	2	1	2	75000	6	6	7	5	6	1	4	0	4	4	0	5	8	0	4	4	8	4	1	4	0	4	4	4	0	3	0	0
2783	0	1	44	6	#NULL!	1	3	95000	6	6	6	7	6	2	4	4	1	1	2	3	5	6	4	2	6	2	1	1	2	4	2	4	4	1	3	2
2784	0	1	50	2	2	0	1	137500	6	4	7	4	3	2	2	0	2	2	0	4	4	0	2	2	4	2	2	2	0	2	2	2	0	0	0	0
2785	1	1	47	2	5	0	1	35000	7	7	6	7	6	0	2	2	2	4	4	2	6	6	2	4	6	2	0	2	2	4	2	4	4	2	2	2
2786	1	1	30	5	#NULL!	0	2	35000	6	6	6	6	5	1	1	4	4	2	4	5	3	8	4	4	8	4	1	1	4	4	4	2	4	3	1	0
2789	0	1	52	2	1	1	1	85000	6	6	7	3	1	4	0	0	2	1	1	6	1	1	4	2	6	2	2	1	1	4	4	0	0	2	-1	-1
2790	0	1	32	5	#NULL!	1	2	2500	6	6	4	4	4	2	2	4	2	1	1	4	3	5	4	2	6	2	2	1	1	4	2	2	4	0	1	3
2791	1	1	34	5	#NULL!	0	1	2500	5	7	1	4	2	2	2	8	4	2	8	6	4	16	8	8	16	8	2	2	8	8	4	2	8	2	0	0
2792	1	1	24	1	1	0	1	25000	5	7	7	6	5	4	4	2	4	4	2	8	8	4	4	4	8	4	4	4	2	4	4	4	2	0	0	0
2794	0	1	32	5	#NULL!	0	2	750000	7	5	6	7	7	2	4	2	0	2	1	2	6	3	4	2	6	2	0	2	1	4	2	4	2	2	2	1
2797	1	1	51	1	2	0	1	35000	5	6	5	5	5	1	2	2	8	2	4	9	4	6	2	8	10	2	1	2	2	8	8	2	4	7	0	2
2799	0	1	52	5	#NULL!	1	1	55000	6	5	7	6	2	0	0	0	0	0	0	0	0	0	0	0	0	0	0	0	0	0	0	0	0	0	0	0
2800	0	1	36	2	5	1	0	65000	5	4	6	4	5	4	1	8	0	1	4	4	2	12	8	4	12	4	0	1	4	8	4	1	8	4	0	4
2801	1	1	30	5	#NULL!	0	2	25000	6	4	3	3	6	0	0	0	0	0	0	0	0	0	0	0	0	0	0	0	0	0	0	0	0	0	0	0
2803	1	1	26	7	#NULL!	1	0	15000	6	6	6	5	5	1	2	4	2	2	4	3	4	8	4	4	8	4	1	2	4	4	2	2	4	1	0	0
2804	0	1	44	7	#NULL!	0	2	75000	5	5	2	5	6	1	0	2	0	1	4	1	1	6	2	4	6	4	0	1	4	2	1	0	2	1	-1	-2
2805	1	1	38	5	#NULL!	1	1	7500	6	6	1	1	1	0	0	0	4	4	0	4	4	0	0	4	4	0	0	0	0	4	4	4	0	4	4	0
2806	1	1	26	1	1	0	2	45000	6	6	4	5	3	1	1	1	4	4	4	5	5	5	1	4	5	1	1	1	1	4	4	4	4	3	3	3
2807	1	1	27	1	1	0	3	112500	6	6	7	7	6	1	0	1	4	4	4	5	4	5	1	4	5	1	1	0	1	4	4	4	4	3	4	3
2810	0	1	42	5	#NULL!	1	1	112500	5	4	7	2	2	0	0	0	2	1	0	2	1	0	0	2	2	2	2	1	0	0	0	0	0	-2	-1	0
2811	0	1	43	5	#NULL!	1	3	137500	4	4	3	6	5	18	4	8	8	4	1	26	8	9	18	8	26	8	8	4	1	18	18	4	8	10	0	7
2812	1	2	75	1	2	1	3	1500000	1	1	1	1	1	23	23	23	23	23	23	46	46	46	23	23	46	23	23	23	23	23	23	23	23	0	0	0
2813	1	1	31	1	5	0	3	55000	7	6	6	6	3	1	1	1	2	4	4	3	5	5	1	4	5	1	1	1	1	4	2	4	4	1	3	3
2814	1	1	37	2	5	1	1	45000	4	5	3	5	5	0	4	4	2	4	4	2	8	8	4	4	8	4	0	4	4	4	2	4	4	2	0	0
2815	1	1	27	1	5	0	2	25000	7	7	3	7	6	0	4	4	2	4	8	2	8	12	4	8	12	4	0	4	4	8	2	4	8	2	0	4
2816	1	1	41	1	1	0	3	85000	5	4	5	6	4	4	2	4	4	2	4	8	4	8	4	4	8	4	4	2	4	4	4	2	4	0	0	0
2817	1	1	21	1	5	0	1	15000	4	2	#NULL!	6	6	1	8	2	1	8	2	2	16	4	8	8	16	8	1	8	2	8	1	8	2	0	0	0
2821	1	1	28	1	4	0	3	75000	7	6	7	4	4	1	1	8	2	4	8	3	5	16	8	8	16	8	1	1	8	8	2	4	8	1	3	0
2822	1	1	26	1	1	0	2	35000	6	6	4	6	5	1	0	2	1	2	4	2	2	6	2	4	6	2	1	0	2	4	1	2	4	0	2	2
2824	1	1	60	1	1	0	1	75000	6	7	6	4	6	2	2	4	4	4	8	6	6	12	4	8	12	4	2	2	4	8	4	4	8	2	2	4
2825	1	1	32	5	#NULL!	1	2	65000	5	3	3	3	1	0	4	4	1	4	4	1	8	8	4	4	8	4	0	4	4	4	1	4	4	1	0	0
2827	1	1	34	5	#NULL!	1	1	2500	6	2	#NULL!	5	6	0	0	0	4	1	2	4	1	2	0	4	4	0	0	0	0	4	4	1	2	4	1	2
2828	0	1	46	5	#NULL!	0	1	65000	4	2	2	3	1	0	1	0	0	0	0	0	1	0	1	0	1	0	0	0	0	1	0	1	0	0	1	0
2829	0	1	59	6	#NULL!	1	1	112500	5	5	5	4	5	0	1	1	0	1	1	0	2	2	1	1	2	1	0	1	1	1	0	1	1	0	0	0
2830	1	1	40	5	#NULL!	1	2	35000	5	5	5	5	5	2	2	1	2	4	4	4	6	5	2	4	6	2	2	2	1	4	2	4	4	0	2	3
2831	1	1	58	4	4	1	1	55000	4	6	5	7	6	0	0	0	1	1	0	1	1	0	0	1	1	0	0	0	0	1	1	1	0	1	1	0
2832	1	1	45	2	1	1	1	35000	7	#NULL!	7	4	3	0	0	0	0	1	0	0	1	0	0	1	1	0	0	0	0	1	0	1	0	0	1	0
2833	0	1	38	5	#NULL!	1	2	250000	6	6	1	5	6	4	4	8	0	0	8	4	4	16	8	8	16	8	0	0	8	8	4	4	8	4	4	0
2834	1	1	25	5	#NULL!	0	3	25000	6	6	6	7	6	0	2	2	0	4	4	0	6	6	2	4	6	2	0	2	2	4	0	4	4	0	2	2
2836	0	1	61	6	#NULL!	1	3	175000	3	5	6	5	4	0	2	0	0	2	1	0	4	1	2	2	4	2	0	2	1	2	0	2	0	0	0	-1
2838	1	1	22	1	2	1	2	2500	6	6	1	6	6	2	2	4	4	4	8	6	6	12	4	8	12	4	2	2	4	8	4	4	8	2	2	4
2839	1	1	42	5	#NULL!	1	1	75000	5	6	5	5	3	0	0	0	2	2	4	2	2	4	0	4	4	0	0	0	0	4	2	2	4	2	2	4
2841	1	1	38	5	#NULL!	1	3	75000	4	6	4	5	3	0	0	0	1	2	4	1	2	4	0	4	4	0	0	0	0	4	1	2	4	1	2	4
2842	1	1	29	1	3	0	3	55000	5	6	3	6	5	2	2	0	4	4	0	6	6	0	2	4	6	2	2	2	0	4	4	4	0	2	2	0
2843	1	1	49	5	#NULL!	1	2	45000	6	5	5	6	5	0	1	0	1	2	0	1	3	0	1	2	3	1	0	1	0	2	1	2	0	1	1	0
2844	1	1	26	1	4	0	3	35000	6	5	6	5	6	0	2	4	0	2	4	0	4	8	4	4	8	4	0	2	4	4	0	2	4	0	0	0
2847	0	1	28	5	#NULL!	1	1	75000	6	5	7	5	2	1	1	0	1	0	0	2	1	0	1	1	2	1	1	0	0	1	1	1	0	0	1	0
2849	1	1	43	5	#NULL!	1	1	75000	6	7	7	7	6	0	2	4	4	4	8	4	6	12	4	8	12	4	0	2	4	8	4	4	8	4	2	4
2850	0	1	20	1	1	0	0	15000	7	7	7	7	7	1	2	23	0	1	4	1	3	27	23	4	27	4	0	1	4	23	1	2	23	1	1	19
2851	1	1	43	6	#NULL!	1	1	112500	7	7	7	6	5	1	2	2	2	2	4	3	4	6	2	4	6	2	1	2	2	4	2	2	4	1	0	2
2852	1	1	22	7	#NULL!	0	1	35000	7	7	5	7	7	2	4	23	4	4	23	6	8	46	23	23	46	23	2	4	23	23	4	4	23	2	0	0
2854	1	1	59	2	5	0	1	65000	7	7	1	7	4	0	1	1	2	2	2	2	3	3	1	2	3	1	0	1	1	2	2	2	2	2	1	1
2855	1	1	31	2	5	1	3	25000	6	3	5	3	6	1	1	1	1	1	1	2	2	2	1	1	2	1	1	1	1	1	1	1	1	0	0	0
2856	1	1	42	3	1	1	1	45000	4	7	4	6	3	1	0	0	0	1	0	1	1	0	1	1	2	1	1	0	0	1	0	1	0	-1	1	0
2858	0	1	41	5	#NULL!	1	3	400000	4	6	6	3	3	2	4	4	2	4	4	4	8	8	4	4	8	4	2	4	4	4	2	4	4	0	0	0
2859	1	1	56	4	1	1	3	85000	6	7	7	7	5	0	2	8	4	4	13	4	6	21	8	13	21	8	0	2	8	13	4	4	13	4	2	5
2861	1	1	57	2	1	1	1	25000	6	6	5	2	2	1	1	2	0	1	4	1	2	6	2	4	6	2	1	1	2	4	0	1	4	-1	0	2
2862	0	1	49	5	#NULL!	0	3	112500	5	4	#NULL!	7	7	2	2	2	1	1	1	3	3	3	2	1	3	1	1	1	1	2	2	2	2	1	1	1
2864	1	1	51	2	1	1	2	85000	7	5	6	3	2	1	1	1	1	1	4	2	2	5	1	4	5	1	1	1	1	4	1	1	4	0	0	3
2865	1	1	43	5	#NULL!	1	2	95000	7	5	6	5	6	1	2	2	4	4	4	5	6	6	2	4	6	2	1	2	2	4	4	4	4	3	2	2
2867	1	1	32	1	1	0	2	75000	5	7	4	6	2	2	2	2	8	8	8	10	10	10	2	8	10	2	2	2	2	8	8	8	8	6	6	6
2868	0	1	41	2	3	1	3	750000	3	5	6	6	5	2	4	0	2	1	2	4	5	2	4	2	6	2	2	1	2	4	2	4	0	0	3	-2
2869	0	1	41	5	#NULL!	1	2	85000	2	#NULL!	5	2	4	0	0	0	0	0	0	0	0	0	0	0	0	0	0	0	0	0	0	0	0	0	0	0
2870	1	1	39	4	1	1	0	55000	4	7	#NULL!	7	3	1	1	1	1	1	1	2	2	2	1	1	2	1	1	1	1	1	1	1	1	0	0	0
2871	1	1	33	5	#NULL!	1	3	35000	7	5	6	5	3	1	13	8	2	8	4	3	21	12	13	8	21	13	1	13	8	8	2	8	4	1	-5	-4
2873	0	1	58	6	#NULL!	1	3	250000	7	6	7	7	6	2	4	1	1	4	1	3	8	2	4	4	8	4	1	4	1	4	2	4	1	1	0	0
2874	1	1	52	5	#NULL!	1	3	7500	7	7	5	7	6	1	1	1	2	2	2	3	3	3	1	2	3	1	1	1	1	2	2	2	2	1	1	1
2875	0	1	52	2	3	1	2	112500	4	3	3	5	5	2	1	2	2	1	2	4	2	4	2	2	4	2	2	1	2	2	2	1	2	0	0	0
2876	1	1	24	1	3	0	3	55000	5	7	7	7	3	0	1	1	4	1	2	4	2	3	1	4	5	1	0	1	1	4	4	1	2	4	0	1
2877	1	1	23	1	2	0	2	65000	6	5	#NULL!	6	6	2	4	8	4	4	18	6	8	26	8	18	26	8	2	4	8	18	4	4	18	2	0	10
2878	0	1	40	2	4	1	3	137500	4	4	2	2	2	4	4	0	4	4	1	8	8	1	4	4	8	4	4	4	1	4	4	4	0	0	0	-1
2879	0	1	48	5	#NULL!	1	3	85000	4	5	1	5	5	2	4	4	2	0	4	4	4	8	4	4	8	4	2	0	4	4	2	4	4	0	4	0
2882	1	1	49	5	#NULL!	1	2	55000	7	7	7	6	7	4	4	2	8	8	4	12	12	6	4	8	12	4	4	4	2	8	8	8	4	4	4	2
2884	1	1	38	5	#NULL!	1	1	45000	7	7	6	5	6	1	2	2	1	2	2	2	4	4	2	2	4	2	1	2	2	2	1	2	2	0	0	0
2887	0	1	32	5	#NULL!	1	1	45000	4	1	7	2	2	4	1	0	2	0	0	6	1	0	4	2	6	2	2	0	0	4	4	1	0	2	1	0
2888	0	1	58	4	1	0	2	55000	4	4	7	1	2	0	0	0	0	0	0	0	0	0	0	0	0	0	0	0	0	0	0	0	0	0	0	0
2889	1	1	64	2	1	1	3	55000	7	7	7	6	3	0	4	4	0	8	8	0	12	12	4	8	12	4	0	4	4	8	0	8	8	0	4	4
2890	1	1	61	1	1	0	2	112500	7	7	7	7	7	1	1	2	2	2	4	3	3	6	2	4	6	2	1	1	2	4	2	2	4	1	1	2
2893	1	1	29	1	5	0	3	85000	5	7	7	6	5	1	1	4	4	2	4	5	3	8	4	4	8	4	1	1	4	4	4	2	4	3	1	0
2894	1	1	38	5	#NULL!	1	0	2500	7	5	3	6	6	0	1	0	2	4	1	2	5	1	1	4	5	1	0	1	0	4	2	4	1	2	3	1
2895	1	1	58	5	#NULL!	1	1	2500	7	7	1	2	6	0	0	0	1	4	0	1	4	0	0	4	4	0	0	0	0	4	1	4	0	1	4	0
2896	1	1	37	1	5	0	2	55000	7	5	6	7	5	4	1	2	4	1	0	8	2	2	4	4	8	4	4	1	2	4	4	1	0	0	0	-2
2897	0	1	37	5	#NULL!	1	3	75000	5	5	5	5	3	2	0	0	2	0	0	4	0	0	2	2	4	2	2	0	0	2	2	0	0	0	0	0
2898	1	1	31	1	3	0	2	75000	5	7	6	4	3	2	4	4	4	8	8	6	12	12	4	8	12	4	2	4	4	8	4	8	8	2	4	4
2900	1	3	25	5	#NULL!	0	2	35000	6	3	6	4	6	2	4	8	4	4	8	6	8	16	8	8	16	8	2	4	8	8	4	4	8	2	0	0
2901	1	1	28	5	#NULL!	0	2	45000	6	5	3	3	2	1	4	0	2	4	4	3	8	4	4	4	8	4	1	4	0	4	2	4	4	1	0	4
2902	1	1	28	5	#NULL!	1	3	2500	5	4	#NULL!	7	6	1	0	4	2	1	4	3	1	8	4	4	8	4	1	0	4	4	2	1	4	1	1	0
2903	1	1	38	5	#NULL!	1	2	75000	6	5	6	6	6	0	0	0	0	1	2	0	1	2	0	2	2	0	0	0	0	2	0	1	2	0	1	2
2905	1	1	29	1	1	1	2	35000	7	7	7	6	7	4	4	4	2	4	13	6	8	17	4	13	17	4	4	4	4	13	2	4	13	-2	0	9
2906	1	1	38	5	#NULL!	0	2	55000	6	7	4	5	5	1	0	0	8	4	4	9	4	4	1	8	9	1	1	0	0	8	8	4	4	7	4	4
2907	1	1	40	4	1	0	3	95000	5	5	5	7	6	0	0	0	1	2	1	1	2	1	0	2	2	0	0	0	0	2	1	2	1	1	2	1
2908	1	1	49	5	#NULL!	1	3	250000	4	4	6	5	3	0	4	4	0	0	4	0	4	8	4	4	8	4	0	4	4	4	0	0	4	0	-4	0
2909	1	1	21	1	4	0	1	2500	6	5	#NULL!	7	6	0	4	4	4	8	8	4	12	12	4	8	12	4	0	4	4	8	4	8	8	4	4	4
2912	0	3	62	5	#NULL!	1	3	15000	1	2	4	7	4	4	0	8	13	0	2	17	0	10	8	13	21	13	13	0	2	8	4	0	8	-9	0	6
2913	1	1	27	1	5	0	2	45000	6	5	6	6	4	8	4	4	8	4	4	16	8	8	8	8	16	8	8	4	4	8	8	4	4	0	0	0
2915	1	1	39	2	1	0	1	55000	5	7	4	4	2	4	4	4	4	8	8	8	12	12	4	8	12	4	4	4	4	8	4	8	8	0	4	4
2917	1	3	26	2	5	1	1	25000	6	4	7	5	4	4	2	1	1	0	0	5	2	1	4	1	5	4	4	2	1	1	1	0	0	-3	-2	-1
2918	1	1	54	5	#NULL!	1	0	45000	6	5	5	5	5	0	2	1	1	2	2	1	4	3	2	2	4	2	0	2	1	2	1	2	2	1	0	1
2919	1	1	23	1	4	0	2	35000	5	5	1	5	5	4	2	2	4	2	2	8	4	4	4	4	8	4	4	2	2	4	4	2	2	0	0	0
2923	1	1	33	5	#NULL!	1	3	45000	6	6	2	6	6	1	4	1	4	4	2	5	8	3	4	4	8	4	1	4	1	4	4	4	2	3	0	1
2928	0	1	56	1	1	0	2	25000	5	4	2	6	5	1	1	1	1	1	0	2	2	1	1	1	2	1	1	1	0	1	1	1	1	0	0	1
2930	0	1	66	5	#NULL!	1	2	112500	#NULL!	7	7	7	7	4	13	2	1	8	2	5	21	4	13	8	21	8	1	8	2	13	4	13	2	3	5	0
2932	0	1	35	5	#NULL!	1	1	55000	5	5	5	5	5	2	2	0	0	2	1	2	4	1	2	2	4	2	0	2	1	2	2	2	0	2	0	-1
2933	1	1	33	1	1	0	3	45000	3	4	2	4	3	0	1	0	2	4	2	2	5	2	1	4	5	1	0	1	0	4	2	4	2	2	3	2
2934	1	1	50	2	1	0	2	65000	7	7	7	7	3	0	0	0	4	2	4	4	2	4	0	4	4	0	0	0	0	4	4	2	4	4	2	4
2936	1	1	30	2	3	0	2	65000	3	3	3	5	6	0	4	8	8	4	13	8	8	21	8	13	21	8	0	4	8	13	8	4	13	8	0	5
2939	1	1	27	1	3	0	2	65000	5	6	5	6	5	4	1	4	4	1	4	8	2	8	4	4	8	4	4	1	4	4	4	1	4	0	0	0
2940	1	1	27	1	4	0	2	45000	5	7	3	6	3	0	0	8	4	4	13	4	4	21	8	13	21	8	0	0	8	13	4	4	13	4	4	5
2942	1	1	33	1	2	0	2	55000	6	7	1	6	6	4	8	4	4	4	4	8	12	8	8	4	12	8	4	8	4	4	4	4	4	0	-4	0
2944	1	1	34	5	#NULL!	0	1	65000	2	5	2	5	4	0	4	4	4	4	4	4	8	8	4	4	8	4	0	4	4	4	4	4	4	4	0	0
2945	1	1	33	1	4	0	1	45000	5	6	5	6	6	0	2	4	2	4	8	2	6	12	4	8	12	4	0	2	4	8	2	4	8	2	2	4
2948	1	1	23	5	#NULL!	0	2	35000	5	5	3	6	3	1	1	1	2	4	4	3	5	5	1	4	5	1	1	1	1	4	2	4	4	1	3	3
2949	0	1	37	5	#NULL!	0	1	75000	6	4	6	5	3	0	4	2	2	2	2	2	6	4	4	2	6	2	2	2	2	4	0	4	2	-2	2	0
2950	1	1	41	5	#NULL!	1	1	2500	7	3	7	6	5	0	0	0	4	2	4	4	2	4	0	4	4	0	0	0	0	4	4	2	4	4	2	4
2951	0	3	40	7	#NULL!	1	2	45000	6	4	3	7	4	1	2	2	0	1	4	1	3	6	2	4	6	4	0	1	4	2	1	2	2	1	1	-2
2952	0	1	63	5	#NULL!	1	3	45000	3	4	1	2	3	0	0	0	2	1	0	2	1	0	0	2	2	2	2	1	0	0	0	0	0	-2	-1	0
2954	1	1	30	5	#NULL!	0	3	95000	5	4	5	5	5	0	1	1	2	4	4	2	5	5	1	4	5	1	0	1	1	4	2	4	4	2	3	3
2955	1	1	35	5	#NULL!	1	0	25000	5	3	3	4	3	1	1	1	4	4	4	5	5	5	1	4	5	1	1	1	1	4	4	4	4	3	3	3
2956	1	1	29	1	1	0	3	2500	3	5	2	3	3	1	1	2	4	4	4	5	5	6	2	4	6	2	1	1	2	4	4	4	4	3	3	2
2958	1	1	28	1	1	0	2	45000	5	6	5	6	5	2	4	8	8	4	8	10	8	16	8	8	16	8	2	4	8	8	8	4	8	6	0	0
2959	0	1	30	1	1	0	2	35000	5	5	4	3	5	4	4	0	4	1	1	8	5	1	4	4	8	4	4	1	1	4	4	4	0	0	3	-1
2961	1	1	54	2	1	1	2	35000	5	7	2	3	5	1	1	1	2	2	2	3	3	3	1	2	3	1	1	1	1	2	2	2	2	1	1	1
2962	0	1	30	2	4	1	2	55000	2	2	5	5	6	8	8	0	2	2	1	10	10	1	8	2	10	2	2	2	1	8	8	8	0	6	6	-1
2964	0	1	53	2	5	1	1	137500	6	6	6	5	4	4	4	4	2	2	2	6	6	6	4	2	6	2	2	2	2	4	4	4	4	2	2	2
2965	0	1	35	5	#NULL!	1	2	45000	5	6	2	4	2	2	4	2	0	0	0	2	4	2	4	0	4	0	0	0	0	4	2	4	2	2	4	2
2966	0	1	54	5	#NULL!	1	3	75000	4	7	6	4	6	8	8	13	8	8	13	16	16	26	13	13	26	13	8	8	13	13	8	8	13	0	0	0
2967	0	1	51	2	1	0	3	112500	7	5	7	7	6	0	4	0	0	4	1	0	8	1	4	4	8	4	0	4	1	4	0	4	0	0	0	-1
2968	1	1	28	7	#NULL!	0	2	45000	6	3	5	6	5	0	0	0	4	4	8	4	4	8	0	8	8	0	0	0	0	8	4	4	8	4	4	8
2970	0	1	42	5	#NULL!	1	2	75000	5	5	3	5	4	4	2	8	2	0	4	6	2	12	8	4	12	4	2	0	4	8	4	2	8	2	2	4
2972	0	1	58	5	#NULL!	1	1	55000	4	4	2	7	6	0	1	2	0	0	2	0	1	4	2	2	4	2	0	0	2	2	0	1	2	0	1	0
2973	1	1	37	1	1	0	3	85000	5	5	5	5	6	0	8	4	4	8	8	4	16	12	8	8	16	8	0	8	4	8	4	8	8	4	0	4
2974	1	1	32	5	#NULL!	1	3	112500	5	3	5	5	5	0	2	0	0	4	0	0	6	0	2	4	6	2	0	2	0	4	0	4	0	0	2	0
2978	0	1	54	5	#NULL!	1	2	137500	3	4	2	4	1	2	4	4	1	1	1	3	5	5	4	1	5	1	1	1	1	4	2	4	4	1	3	3
2980	1	1	45	5	#NULL!	1	1	45000	2	3	5	2	1	1	1	1	0	1	1	1	2	2	1	1	2	1	1	1	1	1	0	1	1	-1	0	0
2981	1	1	28	5	#NULL!	0	3	55000	6	6	4	6	3	1	1	1	4	4	2	5	5	3	1	4	5	1	1	1	1	4	4	4	2	3	3	1
2983	1	1	44	5	#NULL!	1	1	35000	4	7	2	7	5	1	1	2	1	1	1	2	2	3	2	1	3	2	1	1	2	1	1	1	1	0	0	-1
2984	1	1	52	2	1	1	3	400000	7	7	7	6	4	1	4	1	1	8	4	2	12	5	4	8	12	4	1	4	1	8	1	8	4	0	4	3
2985	1	1	36	5	#NULL!	1	1	15000	5	7	3	3	1	0	2	2	2	4	4	2	6	6	2	4	6	2	0	2	2	4	2	4	4	2	2	2
2986	1	1	35	5	#NULL!	0	2	55000	4	6	2	4	3	0	2	2	2	2	2	2	4	4	2	2	4	2	0	2	2	2	2	2	2	2	0	0
2991	1	1	22	1	4	0	1	25000	5	4	7	7	4	0	1	2	2	1	4	2	2	6	2	4	6	2	0	1	2	4	2	1	4	2	0	2
2993	1	1	39	5	#NULL!	1	1	55000	7	7	6	7	7	1	1	4	4	2	4	5	3	8	4	4	8	4	1	1	4	4	4	2	4	3	1	0
2994	1	1	34	5	#NULL!	1	1	25000	4	4	7	4	4	0	1	0	0	4	4	0	5	4	1	4	5	1	0	1	0	4	0	4	4	0	3	4
2995	1	1	50	5	#NULL!	0	2	55000	6	6	6	7	4	0	1	1	1	2	2	1	3	3	1	2	3	1	0	1	1	2	1	2	2	1	1	1
2996	1	1	24	2	5	1	1	35000	5	4	5	6	6	1	2	1	4	4	1	5	6	2	2	4	6	2	1	2	1	4	4	4	1	3	2	0
2997	1	1	39	5	#NULL!	0	3	250000	6	6	6	7	5	0	0	4	13	2	8	13	2	12	4	13	17	4	0	0	4	13	13	2	8	13	2	4
3000	1	1	29	5	#NULL!	0	1	45000	7	4	4	6	4	0	0	0	0	0	0	0	0	0	0	0	0	0	0	0	0	0	0	0	0	0	0	0
3002	1	1	35	1	1	0	1	25000	2	2	4	3	1	0	0	0	1	0	1	1	0	1	0	1	1	0	0	0	0	1	1	0	1	1	0	1
3003	1	1	54	5	#NULL!	1	1	7500	5	7	1	6	4	1	2	4	2	2	4	3	4	8	4	4	8	4	1	2	4	4	2	2	4	1	0	0
3004	1	1	26	1	5	0	1	35000	7	7	4	7	6	2	4	13	4	1	4	6	5	17	13	4	17	13	2	4	13	4	4	1	4	2	-3	-9
3006	1	1	40	5	#NULL!	1	2	75000	7	6	6	6	5	2	2	2	4	4	4	6	6	6	2	4	6	2	2	2	2	4	4	4	4	2	2	2
3010	1	1	41	5	#NULL!	1	3	45000	7	7	4	3	3	0	2	8	2	2	8	2	4	16	8	8	16	8	0	2	8	8	2	2	8	2	0	0
3011	1	1	75	5	#NULL!	1	1	2500	5	#NULL!	#NULL!	5	6	0	4	1	2	2	2	2	6	3	4	2	6	4	0	4	1	2	2	2	2	2	-2	1
3012	1	1	31	1	5	0	2	65000	7	6	7	7	5	0	0	2	2	2	4	2	2	6	2	4	6	2	0	0	2	4	2	2	4	2	2	2
3013	1	1	29	3	1	1	1	25000	4	7	4	4	1	4	4	4	4	4	8	8	8	12	4	8	12	4	4	4	4	8	4	4	8	0	0	4
3015	1	1	39	5	#NULL!	1	3	65000	4	5	3	4	3	0	0	4	4	4	8	4	4	12	4	8	12	4	0	0	4	8	4	4	8	4	4	4
3019	0	1	36	5	#NULL!	1	3	400000	5	4	7	5	5	2	4	4	1	4	4	3	8	8	4	4	8	4	1	4	4	4	2	4	4	1	0	0
3020	1	1	30	5	#NULL!	1	3	7500	3	3	5	5	5	0	0	0	1	2	0	1	2	0	0	2	2	0	0	0	0	2	1	2	0	1	2	0
3021	1	1	50	5	#NULL!	1	2	175000	6	7	7	6	5	0	1	2	8	8	8	8	9	10	2	8	10	2	0	1	2	8	8	8	8	8	7	6
3022	0	1	63	5	#NULL!	1	1	75000	6	4	6	5	5	0	1	0	1	1	2	1	2	2	1	2	3	2	1	1	2	1	0	1	0	-1	0	-2
3023	0	3	43	7	#NULL!	0	2	55000	5	5	4	6	3	2	4	4	2	2	1	4	6	5	4	2	6	2	2	2	1	4	2	4	4	0	2	3
3025	0	1	46	5	#NULL!	1	3	45000	4	4	4	5	4	0	0	0	0	0	0	0	0	0	0	0	0	0	0	0	0	0	0	0	0	0	0	0
3028	0	1	54	2	5	0	2	250000	5	3	7	5	4	4	0	1	1	1	1	5	1	2	4	1	5	1	1	1	1	4	4	0	1	3	-1	0
3030	1	1	35	1	1	0	3	45000	6	7	2	7	6	0	0	0	0	2	0	0	2	0	0	2	2	0	0	0	0	2	0	2	0	0	2	0
3032	0	1	52	5	#NULL!	0	1	2500	7	#NULL!	7	6	4	0	0	0	0	0	1	0	0	1	0	1	1	1	0	0	1	0	0	0	0	0	0	-1
3033	1	1	38	6	#NULL!	1	3	25000	7	6	2	4	3	0	4	4	1	8	4	1	12	8	4	8	12	4	0	4	4	8	1	8	4	1	4	0
3034	1	3	37	1	5	0	1	35000	3	7	1	5	5	2	1	8	4	2	8	6	3	16	8	8	16	8	2	1	8	8	4	2	8	2	1	0
3036	1	1	50	6	#NULL!	1	0	85000	2	6	6	7	6	0	2	2	1	2	2	1	4	4	2	2	4	2	0	2	2	2	1	2	2	1	0	0
3037	1	1	52	1	1	0	3	55000	1	1	1	1	1	0	0	0	1	0	0	1	0	0	0	1	1	0	0	0	0	1	1	0	0	1	0	0
3039	1	1	43	1	1	0	1	25000	7	7	7	7	7	0	1	0	0	2	0	0	3	0	1	2	3	1	0	1	0	2	0	2	0	0	1	0
3040	1	1	28	1	5	0	2	65000	5	5	7	6	5	0	1	2	4	2	8	4	3	10	2	8	10	2	0	1	2	8	4	2	8	4	1	6
3042	1	1	50	2	3	1	1	55000	6	7	5	3	1	1	0	0	2	2	2	3	2	2	1	2	3	1	1	0	0	2	2	2	2	1	2	2
3043	1	1	35	1	2	0	3	45000	5	7	1	3	6	2	2	4	8	8	18	10	10	22	4	18	22	4	2	2	4	18	8	8	18	6	6	14
3045	0	1	26	1	5	0	2	35000	6	4	4	6	6	1	1	4	4	2	4	5	3	8	4	4	8	4	4	2	4	4	1	1	4	-3	-1	0
3047	0	1	73	5	#NULL!	1	3	95000	6	6	#NULL!	6	4	0	4	4	0	2	2	0	6	6	4	2	6	2	0	2	2	4	0	4	4	0	2	2
3048	1	1	26	5	#NULL!	1	2	45000	6	4	6	6	5	2	4	2	4	4	4	6	8	6	4	4	8	4	2	4	2	4	4	4	4	2	0	2
3050	0	1	27	5	#NULL!	0	0	45000	4	5	5	6	5	2	2	1	2	2	1	4	4	2	2	2	4	2	2	2	1	2	2	2	1	0	0	0
3051	0	1	29	3	1	0	3	45000	6	6	4	6	6	2	2	4	4	4	8	6	6	12	4	8	12	8	4	4	8	4	2	2	4	-2	-2	-4
3052	0	1	46	2	3	1	3	55000	6	6	4	6	5	2	4	4	2	2	4	4	6	8	4	4	8	4	2	2	4	4	2	4	4	0	2	0
3053	1	1	51	5	#NULL!	1	3	112500	6	6	4	6	5	1	1	0	4	2	0	5	3	0	1	4	5	1	1	1	0	4	4	2	0	3	1	0
3055	0	1	47	6	#NULL!	1	3	250000	6	5	3	4	5	0	0	0	1	0	0	1	0	0	0	1	1	1	1	0	0	0	0	0	0	-1	0	0
3057	1	1	44	5	#NULL!	1	2	45000	6	1	5	6	4	0	8	0	0	8	0	0	16	0	8	8	16	8	0	8	0	8	0	8	0	0	0	0
3060	1	3	46	2	5	0	2	65000	5	5	5	3	4	8	4	4	8	2	4	16	6	8	8	8	16	8	8	4	4	8	8	2	4	0	-2	0
3061	0	1	36	1	1	1	2	15000	5	5	1	5	6	4	2	0	2	2	0	6	4	0	4	2	6	2	2	2	0	4	4	2	0	2	0	0
3063	1	1	52	6	#NULL!	1	1	45000	6	6	6	4	1	0	0	0	2	4	4	2	4	4	0	4	4	0	0	0	0	4	2	4	4	2	4	4
3064	1	1	44	6	#NULL!	0	2	175000	6	6	4	6	4	2	2	1	1	2	0	3	4	1	2	2	4	2	2	2	1	2	1	2	0	-1	0	-1
3066	1	1	24	1	4	0	3	55000	6	6	4	7	6	1	2	8	4	4	13	5	6	21	8	13	21	8	1	2	8	13	4	4	13	3	2	5
3069	1	1	39	5	#NULL!	1	3	2500	6	6	6	6	6	0	0	0	4	4	0	4	4	0	0	4	4	0	0	0	0	4	4	4	0	4	4	0
3070	1	1	44	5	#NULL!	0	1	35000	6	6	6	6	4	1	2	8	4	4	8	5	6	16	8	8	16	8	1	2	8	8	4	4	8	3	2	0
3071	1	1	58	5	#NULL!	1	1	25000	7	4	4	6	4	0	0	0	0	0	0	0	0	0	0	0	0	0	0	0	0	0	0	0	0	0	0	0
3073	0	1	54	5	#NULL!	1	1	75000	5	4	3	3	4	0	0	0	0	0	0	0	0	0	0	0	0	0	0	0	0	0	0	0	0	0	0	0
3074	1	1	47	6	#NULL!	0	2	55000	7	5	6	6	5	2	8	8	2	8	8	4	16	16	8	8	16	8	2	8	8	8	2	8	8	0	0	0
3076	1	1	54	6	#NULL!	1	2	55000	7	4	7	5	3	0	0	0	4	4	4	4	4	4	0	4	4	0	0	0	0	4	4	4	4	4	4	4
3079	1	1	57	2	1	0	3	137500	6	6	6	6	5	0	2	2	0	4	4	0	6	6	2	4	6	2	0	2	2	4	0	4	4	0	2	2
3081	1	1	50	5	#NULL!	1	1	35000	6	6	7	3	1	0	4	8	0	4	8	0	8	16	8	8	16	8	0	4	8	8	0	4	8	0	0	0
3082	1	1	46	5	#NULL!	0	1	35000	4	5	7	6	5	0	0	4	4	4	8	4	4	12	4	8	12	4	0	0	4	8	4	4	8	4	4	4
3086	1	1	56	6	#NULL!	1	2	95000	6	5	5	5	3	0	1	0	0	0	4	0	1	4	1	4	5	1	0	1	0	4	0	0	4	0	-1	4
3087	1	1	55	5	#NULL!	0	2	95000	6	4	7	4	2	0	0	0	2	1	2	2	1	2	0	2	2	0	0	0	0	2	2	1	2	2	1	2
3088	1	1	54	4	4	1	3	95000	6	7	7	7	6	1	1	1	4	2	4	5	3	5	1	4	5	1	1	1	1	4	4	2	4	3	1	3
3089	1	1	26	1	4	0	2	55000	4	7	3	6	6	1	4	4	4	4	8	5	8	12	4	8	12	4	1	4	4	8	4	4	8	3	0	4
3091	0	1	27	1	1	0	3	65000	2	3	3	5	4	1	0	2	0	0	2	1	0	4	2	2	4	2	0	0	2	2	1	0	2	1	0	0
3092	0	1	62	5	#NULL!	1	2	85000	5	4	#NULL!	2	3	0	2	4	0	2	4	0	4	8	4	4	8	4	0	2	4	4	0	2	4	0	0	0
3096	1	1	53	6	#NULL!	1	1	35000	6	5	1	4	6	0	1	0	2	2	4	2	3	4	1	4	5	1	0	1	0	4	2	2	4	2	1	4
3098	1	1	37	5	#NULL!	1	3	65000	4	4	4	4	3	0	0	0	4	2	2	4	2	2	0	4	4	0	0	0	0	4	4	2	2	4	2	2
3099	0	1	44	1	1	0	2	85000	6	6	6	5	6	4	4	4	2	4	4	6	8	8	4	4	8	4	2	4	4	4	4	4	4	2	0	0
3100	1	1	59	1	1	0	3	45000	7	7	#NULL!	7	3	1	4	0	4	8	4	5	12	4	4	8	12	4	1	4	0	8	4	8	4	3	4	4
3103	1	2	50	5	#NULL!	0	3	25000	6	6	6	4	5	0	0	0	4	4	2	4	4	2	0	4	4	0	0	0	0	4	4	4	2	4	4	2
3104	1	1	59	2	4	0	2	55000	6	7	5	4	5	1	4	4	4	8	4	5	12	8	4	8	12	4	1	4	4	8	4	8	4	3	4	0
3105	1	1	33	1	5	0	1	55000	7	5	1	7	5	0	0	0	2	0	2	2	0	2	0	2	2	0	0	0	0	2	2	0	2	2	0	2
3107	0	1	47	5	#NULL!	1	3	750000	5	3	7	7	6	0	0	0	0	0	0	0	0	0	0	0	0	0	0	0	0	0	0	0	0	0	0	0
3110	0	1	67	2	1	0	2	112500	7	7	#NULL!	7	6	4	2	0	4	1	0	8	3	0	4	4	8	4	4	1	0	4	4	2	0	0	1	0
3111	1	1	41	5	#NULL!	1	2	175000	6	5	5	6	6	4	4	2	8	4	4	12	8	6	4	8	12	4	4	4	2	8	8	4	4	4	0	2
3113	1	1	68	5	#NULL!	1	1	15000	7	7	#NULL!	7	5	2	1	1	2	1	0	4	2	1	2	2	4	2	2	1	1	2	2	1	0	0	0	-1
3115	1	1	30	1	1	1	1	25000	6	6	4	4	5	2	0	0	4	2	4	6	2	4	2	4	6	2	2	0	0	4	4	2	4	2	2	4
3116	1	1	57	1	1	0	3	137500	7	7	7	7	4	1	0	0	2	2	0	3	2	0	1	2	3	1	1	0	0	2	2	2	0	1	2	0
3117	0	1	55	5	#NULL!	1	2	95000	6	7	7	7	7	2	4	4	2	4	2	4	8	6	4	4	8	4	2	4	2	4	2	4	4	0	0	2
3118	1	1	49	5	#NULL!	0	3	137500	6	6	4	5	6	2	2	0	8	2	8	10	4	8	2	8	10	2	2	2	0	8	8	2	8	6	0	8
3119	0	1	67	6	#NULL!	1	1	25000	3	2	4	2	4	1	1	0	0	1	0	1	2	0	1	1	2	1	0	1	0	1	1	1	0	1	0	0
3122	0	1	53	6	#NULL!	1	1	95000	7	7	6	6	5	4	4	4	1	2	2	5	6	6	4	2	6	2	1	2	2	4	4	4	4	3	2	2
3124	1	1	24	1	1	0	3	35000	7	7	5	6	7	1	2	8	2	2	4	3	4	12	8	4	12	8	1	2	8	4	2	2	4	1	0	-4
3125	1	1	35	5	#NULL!	1	3	45000	5	4	4	6	4	0	0	4	2	1	4	2	1	8	4	4	8	4	0	0	4	4	2	1	4	2	1	0
3127	1	1	35	5	#NULL!	1	0	35000	7	6	3	7	6	0	0	0	4	4	4	4	4	4	0	4	4	0	0	0	0	4	4	4	4	4	4	4
3129	0	1	35	5	#NULL!	0	3	45000	6	6	3	6	5	8	2	8	4	1	2	12	3	10	8	4	12	4	4	1	2	8	8	2	8	4	1	6
3131	1	1	60	5	#NULL!	1	0	35000	7	5	7	6	5	0	0	0	0	0	1	0	0	1	0	1	1	0	0	0	0	1	0	0	1	0	0	1
3132	1	1	22	1	4	0	1	2500	6	6	6	6	6	0	2	2	4	4	4	4	6	6	2	4	6	2	0	2	2	4	4	4	4	4	2	2
3134	1	1	62	6	#NULL!	1	3	2500	5	4	1	6	1	1	4	1	1	2	0	2	6	1	4	2	6	4	1	4	1	2	1	2	0	0	-2	-1
3136	0	1	65	2	2	1	2	137500	7	7	7	7	7	8	4	4	2	2	2	10	6	6	8	2	10	2	2	2	2	8	8	4	4	6	2	2
3137	1	1	55	5	#NULL!	0	3	15000	3	7	3	4	3	0	1	0	0	1	0	0	2	0	1	1	2	1	0	1	0	1	0	1	0	0	0	0
3138	1	1	28	5	#NULL!	1	1	35000	7	7	7	6	6	4	8	8	4	8	8	8	16	16	8	8	16	8	4	8	8	8	4	8	8	0	0	0
3139	0	1	41	5	#NULL!	1	1	95000	5	4	6	4	4	0	4	4	0	0	0	0	4	4	4	0	4	0	0	0	0	4	0	4	4	0	4	4
3140	1	1	27	1	4	0	3	25000	3	3	4	4	5	2	1	2	4	2	4	6	3	6	2	4	6	2	2	1	2	4	4	2	4	2	1	2
3141	0	1	49	2	4	1	3	250000	7	7	6	6	6	2	2	4	2	4	1	4	6	5	4	4	8	4	2	4	1	4	2	2	4	0	-2	3
3142	1	1	44	2	1	1	0	35000	6	4	6	5	4	1	0	0	2	1	1	3	1	1	1	2	3	1	1	0	0	2	2	1	1	1	1	1
3143	1	3	29	5	#NULL!	1	1	35000	3	5	1	3	2	0	0	0	4	0	4	4	0	4	0	4	4	0	0	0	0	4	4	0	4	4	0	4
3146	1	1	42	2	1	0	2	35000	1	6	1	3	1	2	2	8	4	4	8	6	6	16	8	8	16	8	2	2	8	8	4	4	8	2	2	0
3147	1	1	39	5	#NULL!	1	2	35000	5	3	4	3	2	0	0	1	0	0	0	0	0	1	1	0	1	1	0	0	1	0	0	0	0	0	0	-1
3148	1	1	46	1	3	0	3	112500	4	5	6	3	5	0	4	4	1	4	4	1	8	8	4	4	8	4	0	4	4	4	1	4	4	1	0	0
3149	0	1	50	2	3	1	2	25000	4	7	1	3	6	2	4	4	2	4	4	4	8	8	4	4	8	4	2	4	4	4	2	4	4	0	0	0
3150	1	1	23	1	4	0	1	15000	7	7	4	7	7	0	0	4	1	1	4	1	1	8	4	4	8	4	0	0	4	4	1	1	4	1	1	0
3151	1	1	27	1	4	0	2	35000	5	5	7	7	3	0	2	4	4	4	4	4	6	8	4	4	8	4	0	2	4	4	4	4	4	4	2	0
3154	0	3	43	5	#NULL!	1	2	112500	4	4	1	3	3	0	2	2	0	1	2	0	3	4	2	2	4	2	0	1	2	2	0	2	2	0	1	0
3156	1	1	44	5	#NULL!	1	1	45000	6	4	5	4	3	0	1	1	4	4	4	4	5	5	1	4	5	1	0	1	1	4	4	4	4	4	3	3
3157	1	1	40	6	#NULL!	0	1	45000	6	7	6	4	4	0	2	13	4	4	13	4	6	26	13	13	26	13	0	2	13	13	4	4	13	4	2	0
3160	1	1	29	5	#NULL!	0	3	35000	6	6	5	2	5	1	1	4	1	1	4	2	2	8	4	4	8	4	1	1	4	4	1	1	4	0	0	0
3161	1	1	45	5	#NULL!	0	3	112500	7	6	6	6	6	2	2	2	2	1	4	4	3	6	2	4	6	2	2	2	2	4	2	1	4	0	-1	2
3162	0	1	52	2	1	1	3	95000	6	6	4	5	4	0	1	1	0	1	1	0	2	2	1	1	2	1	0	1	1	1	0	1	1	0	0	0
3164	0	1	53	4	5	1	1	65000	7	6	7	6	6	1	1	0	1	1	0	2	2	0	1	1	2	1	1	1	0	1	1	1	0	0	0	0
3165	0	1	58	5	#NULL!	1	2	95000	7	6	6	6	6	0	4	4	0	4	4	0	8	8	4	4	8	4	0	4	4	4	0	4	4	0	0	0
3166	1	1	55	2	1	1	1	35000	6	6	6	4	#NULL!	1	2	0	4	4	4	5	6	4	2	4	6	2	1	2	0	4	4	4	4	3	2	4
3167	1	1	34	5	#NULL!	0	2	35000	6	7	5	5	5	4	4	2	2	1	2	6	5	4	4	2	6	4	4	4	2	2	2	1	2	-2	-3	0
3168	1	1	29	2	5	1	2	45000	7	7	7	4	6	2	2	4	8	8	8	10	10	12	4	8	12	4	2	2	4	8	8	8	8	6	6	4
3169	1	1	46	2	4	1	1	85000	6	5	4	6	3	1	4	1	2	2	2	3	6	3	4	2	6	4	1	4	1	2	2	2	2	1	-2	1
3170	0	1	38	5	#NULL!	1	0	65000	6	7	6	6	5	4	4	8	4	2	8	8	6	16	8	8	16	8	4	2	8	8	4	4	8	0	2	0
3171	0	1	36	1	1	0	3	55000	2	4	5	1	1	0	0	0	0	0	0	0	0	0	0	0	0	0	0	0	0	0	0	0	0	0	0	0
3174	1	1	60	2	1	0	1	55000	6	6	7	7	4	0	1	0	2	2	1	2	3	1	1	2	3	1	0	1	0	2	2	2	1	2	1	1
3175	1	1	26	1	4	0	2	2500	6	7	2	7	6	1	2	4	2	2	4	3	4	8	4	4	8	4	1	2	4	4	2	2	4	1	0	0
3176	0	1	29	1	3	0	1	45000	6	5	4	6	6	1	4	8	1	2	4	2	6	12	8	4	12	4	1	2	4	8	1	4	8	0	2	4
3177	1	1	30	5	#NULL!	1	1	35000	6	7	5	5	5	1	1	2	2	4	2	3	5	4	2	4	6	2	1	1	2	4	2	4	2	1	3	0
3178	1	1	41	5	#NULL!	0	1	25000	7	4	4	7	3	0	2	2	0	2	1	0	4	3	2	2	4	2	0	2	2	2	0	2	1	0	0	-1
3179	1	1	48	5	#NULL!	1	2	65000	7	6	6	6	3	1	1	1	1	4	4	2	5	5	1	4	5	1	1	1	1	4	1	4	4	0	3	3
3180	1	1	38	1	4	0	3	250000	6	6	7	6	4	0	1	4	2	2	4	2	3	8	4	4	8	4	0	1	4	4	2	2	4	2	1	0
3181	1	3	50	5	#NULL!	0	1	15000	6	7	7	5	3	0	1	1	0	4	2	0	5	3	1	4	5	1	0	1	1	4	0	4	2	0	3	1
3183	1	1	32	5	#NULL!	1	3	45000	7	6	5	4	5	1	2	2	4	2	2	5	4	4	2	4	6	2	1	2	2	4	4	2	2	3	0	0
3184	1	1	40	2	5	1	0	35000	7	#NULL!	6	7	6	1	4	4	1	4	4	2	8	8	4	4	8	4	1	4	4	4	1	4	4	0	0	0
3186	1	1	28	5	#NULL!	1	3	45000	4	5	6	5	4	0	1	0	2	4	0	2	5	0	1	4	5	1	0	1	0	4	2	4	0	2	3	0
3187	1	1	52	5	#NULL!	1	1	25000	5	7	6	5	6	0	4	1	4	4	0	4	8	1	4	4	8	4	0	4	1	4	4	4	0	4	0	-1
3188	0	1	35	5	#NULL!	1	0	85000	6	7	7	4	7	23	23	0	13	0	0	36	23	0	23	13	36	13	13	0	0	23	23	23	0	10	23	0
3189	1	1	48	2	2	0	1	112500	6	7	3	6	6	0	2	4	8	4	4	8	6	8	4	8	12	4	0	2	4	8	8	4	4	8	2	0
3190	0	1	62	5	#NULL!	1	1	65000	6	4	2	5	4	0	0	0	2	2	0	2	2	0	0	2	2	2	2	2	0	0	0	0	0	-2	-2	0
3192	1	1	46	1	4	0	3	2500	2	5	1	7	6	0	1	2	4	2	4	4	3	6	2	4	6	2	0	1	2	4	4	2	4	4	1	2
3193	1	1	55	5	#NULL!	1	3	85000	6	6	#NULL!	5	4	0	2	4	2	2	4	2	4	8	4	4	8	4	0	2	4	4	2	2	4	2	0	0
3195	0	1	32	1	1	0	2	75000	6	7	4	3	3	0	4	8	0	0	4	0	4	12	8	4	12	4	0	0	4	8	0	4	8	0	4	4
3196	1	1	25	3	3	0	1	55000	6	6	7	7	5	2	4	4	4	2	4	6	6	8	4	4	8	4	2	4	4	4	4	2	4	2	-2	0
3197	1	1	28	5	#NULL!	0	1	35000	5	5	2	6	5	1	0	1	2	2	2	3	2	3	1	2	3	1	1	0	1	2	2	2	2	1	2	1
3199	0	1	58	5	#NULL!	1	3	250000	4	#NULL!	5	4	4	0	0	0	0	0	0	0	0	0	0	0	0	0	0	0	0	0	0	0	0	0	0	0
3202	0	1	53	1	1	0	3	112500	5	4	6	1	3	2	1	1	2	0	2	4	1	3	2	2	4	2	2	0	2	2	2	1	1	0	1	-1
3204	1	1	29	6	#NULL!	1	2	55000	6	6	6	6	3	0	1	0	2	2	1	2	3	1	1	2	3	1	0	1	0	2	2	2	1	2	1	1
3205	1	1	49	5	#NULL!	1	3	75000	6	6	4	7	6	4	4	8	13	8	13	17	12	21	8	13	21	8	4	4	8	13	13	8	13	9	4	5
3208	0	1	26	5	#NULL!	1	2	35000	4	2	1	7	7	1	0	1	1	0	0	2	0	1	1	1	2	1	1	0	0	1	1	0	1	0	0	1
3210	1	1	30	2	5	1	1	45000	6	1	1	6	5	2	4	4	0	0	0	2	4	4	4	0	4	4	2	4	4	0	0	0	0	-2	-4	-4
3211	1	1	27	1	1	0	1	35000	5	5	6	3	2	0	4	4	4	4	4	4	8	8	4	4	8	4	0	4	4	4	4	4	4	4	0	0
3212	0	1	39	5	#NULL!	1	2	137500	6	5	5	6	6	0	4	8	0	1	4	0	5	12	8	4	12	4	0	1	4	8	0	4	8	0	3	4
3213	1	1	35	1	5	1	0	15000	4	4	1	3	5	1	1	1	2	2	2	3	3	3	1	2	3	1	1	1	1	2	2	2	2	1	1	1
3214	0	1	41	5	#NULL!	1	3	112500	4	1	4	7	3	0	4	0	0	4	0	0	8	0	4	4	8	4	0	4	0	4	0	4	0	0	0	0
3215	0	1	49	5	#NULL!	1	3	112500	6	5	6	6	5	0	0	1	0	1	1	0	1	2	1	1	2	1	0	1	1	1	0	0	1	0	-1	0
3216	1	1	27	1	4	0	3	15000	4	5	1	6	6	0	0	0	2	2	2	2	2	2	0	2	2	0	0	0	0	2	2	2	2	2	2	2
3221	1	1	54	6	#NULL!	1	0	65000	7	4	7	6	4	1	1	1	2	2	2	3	3	3	1	2	3	1	1	1	1	2	2	2	2	1	1	1
3222	1	1	43	1	1	0	1	35000	7	7	3	7	7	4	2	2	4	2	2	8	4	4	4	4	8	4	4	2	2	4	4	2	2	0	0	0
3223	1	1	23	1	5	1	0	25000	5	4	1	5	5	2	4	4	4	4	4	6	8	8	4	4	8	4	2	4	4	4	4	4	4	2	0	0
3224	0	1	21	1	4	0	1	25000	6	6	1	5	2	13	13	2	2	4	1	15	17	3	13	4	17	4	2	4	1	13	13	13	2	11	9	1
3225	1	1	27	1	3	0	3	75000	7	7	6	6	6	0	2	8	1	2	4	1	4	12	8	4	12	8	0	2	8	4	1	2	4	1	0	-4
3226	1	1	51	2	1	1	2	55000	3	5	6	3	2	2	1	2	2	1	2	4	2	4	2	2	4	2	2	1	2	2	2	1	2	0	0	0
3227	1	1	28	5	#NULL!	0	3	45000	7	7	6	6	6	0	0	0	4	2	2	4	2	2	0	4	4	0	0	0	0	4	4	2	2	4	2	2
3232	1	2	45	5	#NULL!	1	0	35000	4	#NULL!	4	4	1	0	1	4	2	2	13	2	3	17	4	13	17	4	0	1	4	13	2	2	13	2	1	9
3233	0	1	48	5	#NULL!	1	1	112500	7	4	6	5	4	0	0	0	0	0	0	0	0	0	0	0	0	0	0	0	0	0	0	0	0	0	0	0
3234	1	1	36	7	#NULL!	0	1	25000	6	5	3	4	6	1	1	1	1	1	0	2	2	1	1	1	2	1	1	1	1	1	1	1	0	0	0	-1
3236	1	1	42	5	#NULL!	1	0	45000	7	6	7	7	7	0	2	0	4	2	2	4	4	2	2	4	6	2	0	2	0	4	4	2	2	4	0	2
3238	1	1	57	5	#NULL!	0	1	75000	7	6	7	7	7	0	0	4	2	2	8	2	2	12	4	8	12	4	0	0	4	8	2	2	8	2	2	4
3240	0	1	54	6	#NULL!	1	2	35000	6	6	5	5	6	1	1	0	0	1	1	1	2	1	1	1	2	1	0	1	1	1	1	1	0	1	0	-1
3241	1	1	59	1	3	0	1	25000	7	7	5	7	7	2	13	2	4	4	4	6	17	6	13	4	17	13	2	13	2	4	4	4	4	2	-9	2
3242	1	1	45	5	#NULL!	1	2	75000	6	5	7	7	3	2	0	0	4	2	1	6	2	1	2	4	6	2	2	0	0	4	4	2	1	2	2	1
3244	1	1	24	1	4	0	2	55000	5	5	5	5	6	1	2	2	4	0	2	5	2	4	2	4	6	2	1	2	2	4	4	0	2	3	-2	0
3246	0	1	52	2	1	0	3	55000	5	#NULL!	7	5	3	1	0	0	1	0	0	2	0	0	1	1	2	1	1	0	0	1	1	0	0	0	0	0
3248	1	1	44	5	#NULL!	0	3	137500	4	3	4	5	4	0	1	1	0	1	1	0	2	2	1	1	2	1	0	1	1	1	0	1	1	0	0	0
3249	0	1	42	5	#NULL!	1	3	112500	7	7	7	6	6	1	4	4	0	0	4	1	4	8	4	4	8	4	0	0	4	4	1	4	4	1	4	0
3251	0	1	58	6	#NULL!	1	2	85000	6	3	6	5	2	0	0	0	0	0	0	0	0	0	0	0	0	0	0	0	0	0	0	0	0	0	0	0
3252	1	1	41	5	#NULL!	1	3	55000	7	4	7	5	1	0	0	0	0	1	1	0	1	1	0	1	1	0	0	0	0	1	0	1	1	0	1	1
3253	1	1	46	5	#NULL!	1	1	45000	6	5	7	4	5	0	2	0	0	2	0	0	4	0	2	2	4	2	0	2	0	2	0	2	0	0	0	0
3254	1	3	26	1	5	0	1	35000	5	5	4	5	4	0	1	1	2	2	1	2	3	2	1	2	3	1	0	1	1	2	2	2	1	2	1	0
3256	1	1	65	4	1	1	3	45000	7	6	6	7	6	0	1	0	2	1	4	2	2	4	1	4	5	1	0	1	0	4	2	1	4	2	0	4
3257	1	1	29	3	1	1	3	85000	4	3	4	5	5	0	0	0	4	2	4	4	2	4	0	4	4	0	0	0	0	4	4	2	4	4	2	4
3258	1	1	26	1	4	0	2	95000	7	5	2	6	6	0	4	8	4	4	8	4	8	16	8	8	16	8	0	4	8	8	4	4	8	4	0	0
3260	1	3	30	5	#NULL!	0	1	2500	3	4	5	2	1	0	1	0	0	1	0	0	2	0	1	1	2	1	0	1	0	1	0	1	0	0	0	0
3262	1	1	31	5	#NULL!	0	2	35000	6	6	6	6	6	4	4	8	4	4	8	8	8	16	8	8	16	8	4	4	8	8	4	4	8	0	0	0
3263	0	1	29	1	2	0	3	35000	6	6	6	6	6	4	4	8	4	4	8	8	8	16	8	8	16	8	4	4	8	8	4	4	8	0	0	0
3268	0	1	58	5	#NULL!	1	2	250000	7	5	7	7	7	0	0	0	0	0	0	0	0	0	0	0	0	0	0	0	0	0	0	0	0	0	0	0
3273	0	1	46	5	#NULL!	1	1	25000	7	6	6	6	4	0	4	2	2	2	0	2	6	2	4	2	6	2	2	2	0	4	0	4	2	-2	2	2
3277	0	1	37	1	5	0	1	35000	5	6	4	4	5	4	2	2	8	4	4	12	6	6	4	8	12	8	8	4	4	4	4	2	2	-4	-2	-2
3278	1	1	43	2	3	1	3	75000	6	5	6	7	6	2	8	4	4	8	4	6	16	8	8	8	16	8	2	8	4	8	4	8	4	2	0	0
3281	1	1	39	5	#NULL!	1	1	35000	6	2	2	3	5	0	0	0	2	1	1	2	1	1	0	2	2	0	0	0	0	2	2	1	1	2	1	1
3283	0	1	45	5	#NULL!	1	3	25000	6	5	4	6	6	1	4	4	2	2	2	3	6	6	4	2	6	2	2	2	2	4	1	4	4	-1	2	2
3284	0	2	35	3	1	0	2	112500	3	6	4	6	6	4	8	8	1	1	0	5	9	8	8	1	9	1	1	1	0	8	4	8	8	3	7	8
3285	1	1	57	3	1	1	2	15000	6	7	1	2	1	4	4	4	4	4	4	8	8	8	4	4	8	4	4	4	4	4	4	4	4	0	0	0
3286	1	1	33	5	#NULL!	1	2	35000	7	6	6	5	5	0	2	1	2	4	4	2	6	5	2	4	6	2	0	2	1	4	2	4	4	2	2	3
3287	1	1	36	5	#NULL!	1	3	65000	5	1	1	7	2	0	0	4	4	0	4	4	0	8	4	4	8	4	0	0	4	4	4	0	4	4	0	0
3288	1	1	56	5	#NULL!	0	3	55000	3	6	1	3	1	1	4	0	2	4	1	3	8	1	4	4	8	4	1	4	0	4	2	4	1	1	0	1
3290	1	1	52	6	#NULL!	1	1	45000	5	5	5	3	4	1	1	8	0	1	8	1	2	16	8	8	16	8	1	1	8	8	0	1	8	-1	0	0
3293	1	1	54	5	#NULL!	1	2	35000	6	5	4	6	3	0	4	8	4	4	8	4	8	16	8	8	16	8	0	4	8	8	4	4	8	4	0	0
3294	1	1	38	5	#NULL!	0	2	65000	7	6	7	7	5	0	4	0	0	4	4	0	8	4	4	4	8	4	0	4	0	4	0	4	4	0	0	4
3295	1	1	68	1	1	0	2	75000	6	6	6	5	5	2	2	2	2	4	8	4	6	10	2	8	10	2	2	2	2	8	2	4	8	0	2	6
3297	1	1	31	5	#NULL!	1	2	112500	5	5	4	6	6	0	2	8	1	2	8	1	4	16	8	8	16	8	0	2	8	8	1	2	8	1	0	0
3300	1	1	49	2	5	0	2	175000	7	7	7	7	6	1	4	4	1	4	8	2	8	12	4	8	12	4	1	4	4	8	1	4	8	0	0	4
3301	1	1	29	1	1	0	1	25000	4	6	1	4	6	8	8	8	8	8	8	16	16	16	8	8	16	8	8	8	8	8	8	8	8	0	0	0
3302	0	1	49	6	#NULL!	0	1	75000	6	6	7	6	5	4	4	13	4	4	13	8	8	26	13	13	26	13	4	4	13	13	4	4	13	0	0	0
3304	0	1	27	5	#NULL!	0	3	35000	4	4	3	6	5	0	0	0	0	1	0	0	1	0	0	1	1	1	0	1	0	0	0	0	0	0	-1	0
3305	0	1	19	1	3	0	1	7500	6	6	5	6	4	8	4	13	4	4	4	12	8	17	13	4	17	4	4	4	4	13	8	4	13	4	0	9
3307	0	1	36	5	#NULL!	1	2	75000	4	6	7	7	7	0	0	0	8	4	4	8	4	4	0	8	8	8	8	4	4	0	0	0	0	-8	-4	-4
3309	1	1	27	5	#NULL!	1	2	55000	6	5	5	6	5	0	2	2	2	2	2	2	4	4	2	2	4	2	0	2	2	2	2	2	2	2	0	0
3313	1	1	44	1	1	0	2	75000	5	7	6	7	4	1	4	0	4	4	1	5	8	1	4	4	8	4	1	4	0	4	4	4	1	3	0	1
3314	0	1	39	1	1	0	3	85000	6	6	3	5	5	8	2	13	4	0	8	12	2	21	13	8	21	8	4	0	8	13	8	2	13	4	2	5
3315	0	1	48	1	1	0	1	25000	5	4	#NULL!	5	6	0	2	0	1	2	0	1	4	0	2	2	4	2	1	2	0	2	0	2	0	-1	0	0
3316	1	1	33	5	#NULL!	1	2	65000	6	6	6	6	6	0	0	0	1	1	4	1	1	4	0	4	4	0	0	0	0	4	1	1	4	1	1	4
3317	1	3	46	7	#NULL!	1	3	75000	6	5	6	5	5	4	4	4	0	0	0	4	4	4	4	0	4	4	4	4	4	0	0	0	0	-4	-4	-4
3319	1	1	35	1	4	0	2	95000	6	6	6	6	6	0	1	1	2	4	4	2	5	5	1	4	5	1	0	1	1	4	2	4	4	2	3	3
3321	0	1	34	2	1	1	2	45000	7	5	6	7	1	0	4	1	2	4	1	2	8	2	4	4	8	4	2	4	1	4	0	4	1	-2	0	0
3324	1	3	48	7	#NULL!	1	2	175000	6	6	6	7	6	2	2	2	1	4	2	3	6	4	2	4	6	2	2	2	2	4	1	4	2	-1	2	0
3326	1	1	60	5	#NULL!	0	3	65000	7	6	6	7	6	1	1	4	2	2	2	3	3	6	4	2	6	4	1	1	4	2	2	2	2	1	1	-2
3329	1	1	62	5	#NULL!	1	2	7500	1	6	#NULL!	2	4	0	1	1	2	1	4	2	2	5	1	4	5	1	0	1	1	4	2	1	4	2	0	3
3331	1	1	34	5	#NULL!	1	3	137500	5	3	5	5	6	0	0	4	2	2	4	2	2	8	4	4	8	4	0	0	4	4	2	2	4	2	2	0
3332	0	1	50	5	#NULL!	1	3	65000	5	5	5	6	5	0	8	0	0	4	1	0	12	1	8	4	12	4	0	4	1	8	0	8	0	0	4	-1
3333	1	1	48	5	#NULL!	0	2	45000	6	7	7	7	6	2	8	8	4	8	8	6	16	16	8	8	16	8	2	8	8	8	4	8	8	2	0	0
3334	1	1	46	5	#NULL!	1	2	85000	7	7	6	6	3	0	2	8	2	4	8	2	6	16	8	8	16	8	0	2	8	8	2	4	8	2	2	0
3337	1	1	28	5	#NULL!	0	2	85000	5	3	5	5	4	0	1	1	4	4	4	4	5	5	1	4	5	1	0	1	1	4	4	4	4	4	3	3
3340	1	1	29	1	5	0	3	55000	7	5	7	3	2	0	0	8	4	2	4	4	2	12	8	4	12	8	0	0	8	4	4	2	4	4	2	-4
3341	0	1	41	5	#NULL!	1	3	175000	6	5	4	5	4	0	1	1	0	1	1	0	2	2	1	1	2	1	0	1	1	1	0	1	1	0	0	0
3343	0	1	54	5	#NULL!	1	1	85000	7	7	6	7	7	2	2	0	1	2	0	3	4	0	2	2	4	2	1	2	0	2	2	2	0	1	0	0
3344	1	1	39	1	1	0	2	35000	5	6	6	6	4	4	2	4	4	1	4	8	3	8	4	4	8	4	4	2	4	4	4	1	4	0	-1	0
3349	1	1	65	5	#NULL!	1	2	137500	6	6	6	6	5	0	0	0	1	1	0	1	1	0	0	1	1	0	0	0	0	1	1	1	0	1	1	0
3350	1	1	52	5	#NULL!	1	0	35000	3	4	2	3	5	0	2	0	1	4	4	1	6	4	2	4	6	2	0	2	0	4	1	4	4	1	2	4
3353	1	1	24	1	1	0	2	35000	3	6	1	3	2	1	2	1	4	2	8	5	4	9	2	8	10	2	1	2	1	8	4	2	8	3	0	7
3355	1	1	29	5	#NULL!	0	1	65000	6	5	2	3	1	2	2	4	1	0	1	3	2	5	4	1	5	4	2	2	4	1	1	0	1	-1	-2	-3
3356	0	1	24	1	1	0	2	55000	6	6	5	7	6	8	13	4	4	8	2	12	21	6	13	8	21	8	4	8	2	13	8	13	4	4	5	2
3357	1	1	30	5	#NULL!	0	1	35000	6	6	4	6	6	4	2	0	4	4	1	8	6	1	4	4	8	4	4	2	0	4	4	4	1	0	2	1
3358	0	1	56	5	#NULL!	0	1	45000	4	3	1	6	4	0	0	0	0	0	0	0	0	0	0	0	0	0	0	0	0	0	0	0	0	0	0	0
3359	1	1	42	6	#NULL!	0	3	175000	6	3	2	6	6	0	1	0	2	2	4	2	3	4	1	4	5	1	0	1	0	4	2	2	4	2	1	4
3361	0	1	50	5	#NULL!	1	3	65000	6	#NULL!	4	6	5	4	2	0	4	2	0	8	4	0	4	4	8	4	4	2	0	4	4	2	0	0	0	0
3362	0	3	19	1	1	0	0	2500	4	3	3	4	2	2	0	1	1	0	0	3	0	1	2	1	3	1	1	0	0	2	2	0	1	1	0	1
3365	0	1	60	6	#NULL!	1	3	175000	4	3	#NULL!	3	4	0	1	1	0	0	0	0	1	1	1	0	1	0	0	0	0	1	0	1	1	0	1	1
3366	1	1	43	2	2	1	3	55000	5	5	4	4	3	2	4	4	2	2	2	4	6	6	4	2	6	4	2	4	4	2	2	2	2	0	-2	-2
3367	1	1	24	1	1	0	2	45000	5	6	3	4	4	4	8	13	8	8	13	12	16	26	13	13	26	13	4	8	13	13	8	8	13	4	0	0
3368	1	1	61	5	#NULL!	1	2	85000	5	5	3	3	3	0	2	0	2	4	0	2	6	0	2	4	6	2	0	2	0	4	2	4	0	2	2	0
3371	1	1	43	5	#NULL!	1	3	45000	7	6	7	7	5	0	2	4	2	4	8	2	6	12	4	8	12	4	0	2	4	8	2	4	8	2	2	4
3372	1	1	37	5	#NULL!	1	3	85000	5	3	6	7	6	1	0	0	4	2	2	5	2	2	1	4	5	1	1	0	0	4	4	2	2	3	2	2
3375	1	1	22	1	5	0	1	7500	4	6	1	2	3	0	1	4	4	4	4	4	5	8	4	4	8	4	0	1	4	4	4	4	4	4	3	0
3376	1	1	54	5	#NULL!	1	0	45000	6	4	3	4	1	0	0	0	1	1	0	1	1	0	0	1	1	0	0	0	0	1	1	1	0	1	1	0
3378	1	1	47	5	#NULL!	1	1	45000	6	7	6	4	4	0	1	4	4	2	4	4	3	8	4	4	8	4	0	1	4	4	4	2	4	4	1	0
3380	1	1	65	2	1	1	3	65000	7	7	5	6	4	1	1	1	1	4	4	2	5	5	1	4	5	1	1	1	1	4	1	4	4	0	3	3
3383	0	1	47	5	#NULL!	1	2	65000	7	7	7	7	7	4	4	2	1	1	1	5	5	3	4	1	5	1	1	1	1	4	4	4	2	3	3	1
3387	1	1	30	1	4	0	1	65000	5	6	5	1	3	0	2	4	1	2	4	1	4	8	4	4	8	4	0	2	4	4	1	2	4	1	0	0
3388	1	1	32	3	4	0	3	75000	5	6	6	5	6	2	4	4	4	4	4	6	8	8	4	4	8	4	2	4	4	4	4	4	4	2	0	0
3390	0	1	40	1	4	0	2	35000	4	6	4	5	2	2	4	13	2	0	2	4	4	15	13	2	15	2	2	0	2	13	2	4	13	0	4	11
3391	1	1	32	1	1	0	2	55000	6	5	6	7	7	2	4	1	4	4	8	6	8	9	4	8	12	4	2	4	1	8	4	4	8	2	0	7
3393	1	1	34	5	#NULL!	1	1	25000	3	6	4	7	4	1	0	0	2	1	1	3	1	1	1	2	3	1	1	0	0	2	2	1	1	1	1	1
3394	0	1	45	5	#NULL!	0	3	112500	5	4	6	6	5	0	0	0	0	1	1	0	1	1	0	1	1	1	0	1	1	0	0	0	0	0	-1	-1
3396	1	1	23	5	#NULL!	0	2	45000	5	5	6	7	7	0	0	2	1	2	4	1	2	6	2	4	6	2	0	0	2	4	1	2	4	1	2	2
3397	0	2	37	1	3	0	3	75000	4	7	6	6	3	2	4	4	2	2	2	4	6	6	4	2	6	2	2	2	2	4	2	4	4	0	2	2
3399	1	1	30	5	#NULL!	0	2	35000	6	6	5	7	7	0	2	2	0	4	4	0	6	6	2	4	6	2	0	2	2	4	0	4	4	0	2	2
3402	1	1	41	1	4	0	3	112500	7	7	6	7	6	1	1	2	2	4	4	3	5	6	2	4	6	2	1	1	2	4	2	4	4	1	3	2
3405	1	1	50	5	#NULL!	1	0	2500	6	7	7	6	2	0	0	1	1	1	1	1	1	2	1	1	2	1	0	0	1	1	1	1	1	1	1	0
3406	1	3	43	6	#NULL!	1	1	75000	5	6	4	7	6	1	4	23	2	4	23	3	8	46	23	23	46	23	1	4	23	23	2	4	23	1	0	0
3407	1	1	22	1	1	0	3	7500	6	6	6	4	4	2	0	2	2	1	2	4	1	4	2	2	4	2	2	0	2	2	2	1	2	0	1	0
3410	1	1	29	1	1	0	1	35000	7	6	7	6	4	0	1	0	4	8	8	4	9	8	1	8	9	1	0	1	0	8	4	8	8	4	7	8
3412	0	1	56	5	#NULL!	1	3	85000	6	6	7	6	4	0	4	4	0	2	2	0	6	6	4	2	6	2	0	2	2	4	0	4	4	0	2	2
3420	1	2	48	1	4	0	3	75000	7	6	4	5	4	0	0	2	0	4	8	0	4	10	2	8	10	2	0	0	2	8	0	4	8	0	4	6
3422	1	1	23	1	5	1	1	45000	6	6	5	6	7	1	2	8	2	4	13	3	6	21	8	13	21	8	1	2	8	13	2	4	13	1	2	5
3425	0	1	27	5	#NULL!	1	1	65000	6	5	5	4	5	0	4	0	0	4	0	0	8	0	4	4	8	4	0	4	0	4	0	4	0	0	0	0
3427	1	1	52	5	#NULL!	1	3	175000	7	7	6	6	6	1	2	2	2	8	8	3	10	10	2	8	10	2	1	2	2	8	2	8	8	1	6	6
3428	1	1	33	1	1	0	1	35000	3	4	2	4	1	0	0	0	1	0	0	1	0	0	0	1	1	0	0	0	0	1	1	0	0	1	0	0
3429	1	3	27	1	1	0	2	55000	4	7	2	6	6	13	4	4	13	4	4	26	8	8	13	13	26	13	13	4	4	13	13	4	4	0	0	0
3430	1	1	41	5	#NULL!	1	1	35000	5	4	3	4	4	0	1	4	2	1	8	2	2	12	4	8	12	4	0	1	4	8	2	1	8	2	0	4
3433	1	1	28	5	#NULL!	0	3	15000	6	6	4	6	5	2	4	4	4	4	4	6	8	8	4	4	8	4	2	4	4	4	4	4	4	2	0	0
3440	1	1	20	1	4	0	1	15000	6	5	5	6	6	2	4	4	0	2	4	2	6	8	4	4	8	4	2	4	4	4	0	2	4	-2	-2	0
3441	1	1	59	5	#NULL!	1	2	750000	7	6	7	7	6	0	1	4	0	1	4	0	2	8	4	4	8	4	0	1	4	4	0	1	4	0	0	0
3443	1	1	36	2	1	0	0	25000	5	4	5	6	5	0	2	0	4	4	2	4	6	2	2	4	6	2	0	2	0	4	4	4	2	4	2	2
3444	1	1	50	5	#NULL!	1	1	25000	6	7	6	4	1	0	2	2	0	1	1	0	3	3	2	1	3	2	0	2	2	1	0	1	1	0	-1	-1
3445	1	1	23	1	1	0	2	75000	5	7	6	7	6	0	1	1	4	8	4	4	9	5	1	8	9	1	0	1	1	8	4	8	4	4	7	3
3451	1	1	31	5	#NULL!	1	3	95000	6	7	6	5	6	2	2	8	4	4	8	6	6	16	8	8	16	8	2	2	8	8	4	4	8	2	2	0
3454	1	1	47	5	#NULL!	1	2	25000	6	6	2	4	3	0	0	0	0	4	4	0	4	4	0	4	4	0	0	0	0	4	0	4	4	0	4	4
3455	0	1	23	1	3	0	3	15000	6	7	7	7	6	2	1	1	4	1	2	6	2	3	2	4	6	4	4	1	2	2	2	1	1	-2	0	-1
3456	1	1	46	5	#NULL!	0	0	175000	2	6	3	2	4	0	1	0	1	2	2	1	3	2	1	2	3	1	0	1	0	2	1	2	2	1	1	2
3459	0	3	59	5	#NULL!	1	1	65000	4	5	2	2	5	0	1	0	0	2	1	0	3	1	1	2	3	2	0	2	1	1	0	1	0	0	-1	-1
3463	1	1	30	5	#NULL!	1	2	45000	7	6	7	6	3	1	4	4	4	4	4	5	8	8	4	4	8	4	1	4	4	4	4	4	4	3	0	0
3464	0	1	53	5	#NULL!	1	2	112500	4	6	3	6	4	0	8	8	0	4	8	0	12	16	8	8	16	8	0	4	8	8	0	8	8	0	4	0
3465	0	1	47	5	#NULL!	1	2	75000	6	6	6	4	3	2	4	0	0	4	0	2	8	0	4	4	8	4	0	4	0	4	2	4	0	2	0	0
3466	1	1	44	1	5	1	0	35000	5	5	7	7	5	2	2	0	4	4	0	6	6	0	2	4	6	2	2	2	0	4	4	4	0	2	2	0
3471	1	3	31	5	#NULL!	1	3	45000	7	5	7	6	6	0	0	0	2	2	1	2	2	1	0	2	2	0	0	0	0	2	2	2	1	2	2	1
3472	1	1	59	5	#NULL!	1	3	85000	7	7	7	6	6	2	1	13	4	4	18	6	5	31	13	18	31	13	2	1	13	18	4	4	18	2	3	5
3473	1	1	31	1	5	0	3	55000	5	3	5	5	3	0	1	2	1	0	2	1	1	4	2	2	4	2	0	1	2	2	1	0	2	1	-1	0
3475	0	1	33	5	#NULL!	0	3	112500	3	5	4	4	6	4	4	4	0	1	4	4	5	8	4	4	8	4	0	1	4	4	4	4	4	4	3	0
3476	0	1	66	5	#NULL!	1	2	85000	7	6	7	6	5	8	8	0	4	4	0	12	12	0	8	4	12	4	4	4	0	8	8	8	0	4	4	0
3477	1	1	29	1	1	0	3	65000	5	5	3	5	5	0	2	2	1	2	4	1	4	6	2	4	6	2	0	2	2	4	1	2	4	1	0	2
3479	1	1	59	1	1	0	2	75000	4	3	6	5	3	0	1	0	0	2	0	0	3	0	1	2	3	1	0	1	0	2	0	2	0	0	1	0
3482	1	1	38	1	1	0	3	25000	7	7	7	7	6	2	4	4	4	8	8	6	12	12	4	8	12	4	2	4	4	8	4	8	8	2	4	4
3483	1	1	62	2	1	1	3	45000	7	7	2	7	3	0	1	0	0	1	0	0	2	0	1	1	2	1	0	1	0	1	0	1	0	0	0	0
3484	1	1	41	6	#NULL!	1	2	2500	5	4	3	5	5	0	0	0	4	4	4	4	4	4	0	4	4	0	0	0	0	4	4	4	4	4	4	4
3485	1	1	24	1	4	0	3	25000	6	7	7	7	5	2	2	4	4	4	8	6	6	12	4	8	12	4	2	2	4	8	4	4	8	2	2	4
3486	1	1	67	2	4	1	1	45000	6	4	3	3	3	2	1	2	2	0	1	4	1	3	2	2	4	2	2	1	2	2	2	0	1	0	-1	-1
3487	1	1	55	2	4	1	1	45000	7	6	6	5	5	0	2	1	2	4	4	2	6	5	2	4	6	2	0	2	1	4	2	4	4	2	2	3
3489	0	1	37	1	1	0	2	55000	4	6	1	6	6	4	8	8	2	4	4	6	12	12	8	4	12	4	2	4	4	8	4	8	8	2	4	4
3490	1	1	44	2	3	1	1	35000	4	4	4	4	4	4	4	0	4	4	0	8	8	0	4	4	8	4	4	4	0	4	4	4	0	0	0	0
3491	1	1	46	6	#NULL!	1	2	45000	6	4	5	4	6	0	0	0	1	1	1	1	1	1	0	1	1	0	0	0	0	1	1	1	1	1	1	1
3492	1	1	48	2	1	0	2	55000	6	5	6	6	6	1	0	0	2	0	2	3	0	2	1	2	3	1	1	0	0	2	2	0	2	1	0	2
3494	0	1	40	5	#NULL!	0	1	112500	5	4	5	5	6	2	4	8	2	4	8	4	8	16	8	8	16	8	2	4	8	8	2	4	8	0	0	0
3496	1	2	46	1	1	0	3	55000	5	6	5	6	2	1	2	2	4	4	2	5	6	4	2	4	6	2	1	2	2	4	4	4	2	3	2	0
3497	1	1	33	5	#NULL!	1	2	95000	4	5	1	6	6	1	1	4	1	4	8	2	5	12	4	8	12	4	1	1	4	8	1	4	8	0	3	4
3498	1	1	28	5	#NULL!	0	1	35000	7	6	5	7	7	1	1	8	8	4	8	9	5	16	8	8	16	8	1	1	8	8	8	4	8	7	3	0
3501	1	1	47	5	#NULL!	1	0	45000	1	1	4	4	1	0	1	0	0	1	0	0	2	0	1	1	2	1	0	1	0	1	0	1	0	0	0	0
3502	1	1	27	5	#NULL!	0	1	35000	5	5	5	3	5	0	0	0	4	4	4	4	4	4	0	4	4	0	0	0	0	4	4	4	4	4	4	4
3503	1	1	25	5	#NULL!	1	1	35000	7	5	7	7	6	1	2	2	1	2	4	2	4	6	2	4	6	2	1	2	2	4	1	2	4	0	0	2
3505	1	1	59	2	4	1	3	75000	6	5	2	7	5	1	2	2	4	4	4	5	6	6	2	4	6	2	1	2	2	4	4	4	4	3	2	2
3506	1	1	61	5	#NULL!	1	3	85000	6	7	3	6	4	0	0	2	4	4	8	4	4	10	2	8	10	2	0	0	2	8	4	4	8	4	4	6
3507	1	1	27	5	#NULL!	0	3	35000	6	4	5	4	5	0	2	8	4	4	8	4	6	16	8	8	16	8	0	2	8	8	4	4	8	4	2	0
3512	1	1	26	5	#NULL!	0	3	35000	6	6	4	5	3	0	1	0	2	4	0	2	5	0	1	4	5	1	0	1	0	4	2	4	0	2	3	0
3513	1	1	30	1	5	0	3	95000	6	6	5	7	5	0	2	4	1	2	4	1	4	8	4	4	8	4	0	2	4	4	1	2	4	1	0	0
3515	0	1	43	5	#NULL!	1	3	400000	5	6	5	7	6	2	2	2	0	4	4	2	6	6	2	4	6	4	0	4	4	2	2	2	2	2	-2	-2
3516	1	1	26	5	#NULL!	0	2	45000	6	6	5	5	5	2	8	8	8	18	8	10	26	16	8	18	26	8	2	8	8	18	8	18	8	6	10	0
3517	1	3	35	5	#NULL!	1	2	55000	3	6	6	2	3	1	2	1	1	1	2	2	3	3	2	2	4	2	1	2	1	2	1	1	2	0	-1	1
3518	1	1	33	1	5	0	3	75000	6	6	2	6	5	1	2	4	1	1	4	2	3	8	4	4	8	4	1	2	4	4	1	1	4	0	-1	0
3519	0	1	36	5	#NULL!	1	1	95000	5	5	4	6	6	0	8	4	0	4	1	0	12	5	8	4	12	4	0	4	1	8	0	8	4	0	4	3
3520	1	1	55	2	1	0	1	45000	3	5	7	4	5	1	1	2	4	1	4	5	2	6	2	4	6	2	1	1	2	4	4	1	4	3	0	2
3521	1	1	29	5	#NULL!	1	2	45000	6	6	6	7	4	2	8	13	1	4	8	3	12	21	13	8	21	13	2	8	13	8	1	4	8	-1	-4	-5
3522	0	1	60	5	#NULL!	1	2	175000	7	4	7	6	6	0	0	0	0	0	0	0	0	0	0	0	0	0	0	0	0	0	0	0	0	0	0	0
3525	1	1	27	1	5	0	0	25000	5	5	4	5	4	2	2	2	4	2	4	6	4	6	2	4	6	2	2	2	2	4	4	2	4	2	0	2
3526	1	1	40	5	#NULL!	1	1	45000	5	4	4	6	5	0	0	0	4	2	1	4	2	1	0	4	4	0	0	0	0	4	4	2	1	4	2	1
3527	1	1	42	2	1	1	1	25000	7	7	4	6	6	0	1	0	1	1	0	1	2	0	1	1	2	1	0	1	0	1	1	1	0	1	0	0
3531	1	1	19	1	1	0	1	2500	6	7	5	7	5	1	0	2	4	2	8	5	2	10	2	8	10	2	1	0	2	8	4	2	8	3	2	6
3532	1	1	32	5	#NULL!	0	2	45000	7	7	6	7	6	2	4	4	8	4	4	10	8	8	4	8	12	4	2	4	4	8	8	4	4	6	0	0
3533	0	1	52	6	#NULL!	1	0	75000	6	5	4	4	4	2	8	8	0	0	0	2	8	8	8	0	8	0	0	0	0	8	2	8	8	2	8	8
3535	1	1	32	5	#NULL!	1	2	55000	6	6	6	5	5	0	1	1	4	2	4	4	3	5	1	4	5	1	0	1	1	4	4	2	4	4	1	3
3536	1	1	46	5	#NULL!	1	0	45000	4	5	6	4	3	1	1	1	2	2	2	3	3	3	1	2	3	1	1	1	1	2	2	2	2	1	1	1
3537	1	1	25	5	#NULL!	0	2	35000	6	5	5	7	7	1	1	2	4	2	4	5	3	6	2	4	6	2	1	1	2	4	4	2	4	3	1	2
3538	1	1	28	5	#NULL!	0	0	2500	2	1	1	1	3	4	1	23	0	0	23	4	1	46	23	23	46	23	4	1	23	23	0	0	23	-4	-1	0
3539	1	1	35	5	#NULL!	1	2	25000	7	4	6	6	6	2	2	0	2	2	4	4	4	4	2	4	6	2	2	2	0	4	2	2	4	0	0	4
3542	0	1	35	5	#NULL!	1	2	112500	6	6	6	6	5	8	4	8	2	2	8	10	6	16	8	8	16	8	2	2	8	8	8	4	8	6	2	0
3543	1	1	62	6	#NULL!	1	2	65000	4	5	4	5	4	0	0	0	4	1	4	4	1	4	0	4	4	0	0	0	0	4	4	1	4	4	1	4
3544	1	1	48	5	#NULL!	0	2	35000	5	6	7	1	4	0	4	4	4	4	4	4	8	8	4	4	8	4	0	4	4	4	4	4	4	4	0	0
3547	1	1	31	5	#NULL!	0	2	75000	5	6	4	6	3	1	8	8	4	13	13	5	21	21	8	13	21	8	1	8	8	13	4	13	13	3	5	5
3548	1	1	58	2	1	0	3	85000	5	6	1	7	6	1	1	1	2	2	4	3	3	5	1	4	5	1	1	1	1	4	2	2	4	1	1	3
3549	1	1	36	1	1	0	0	35000	7	6	7	6	5	1	1	1	2	4	4	3	5	5	1	4	5	1	1	1	1	4	2	4	4	1	3	3
3550	1	1	31	2	1	0	2	35000	5	6	5	5	2	2	2	2	4	2	2	6	4	4	2	4	6	2	2	2	2	4	4	2	2	2	0	0
3551	1	1	29	5	#NULL!	0	3	55000	7	6	7	6	5	4	1	2	4	2	2	8	3	4	4	4	8	4	4	1	2	4	4	2	2	0	1	0
3553	0	1	43	6	#NULL!	1	2	85000	3	4	6	4	5	2	4	4	2	2	0	4	6	4	4	2	6	2	2	2	0	4	2	4	4	0	2	4
3556	1	1	33	1	1	0	1	45000	5	7	6	5	3	0	2	1	2	4	4	2	6	5	2	4	6	2	0	2	1	4	2	4	4	2	2	3
3557	0	1	49	2	2	1	3	250000	6	5	6	4	3	4	4	8	1	2	2	5	6	10	8	2	10	2	1	2	2	8	4	4	8	3	2	6
3558	1	1	53	5	#NULL!	1	2	65000	5	5	4	7	4	0	0	2	2	2	4	2	2	6	2	4	6	2	0	0	2	4	2	2	4	2	2	2
3559	0	1	38	5	#NULL!	1	1	65000	6	5	3	5	4	1	1	0	0	1	1	1	2	1	1	1	2	1	0	1	1	1	1	1	0	1	0	-1
3561	1	1	65	1	4	0	1	65000	7	7	6	7	7	2	0	2	4	4	4	6	4	6	2	4	6	2	2	0	2	4	4	4	4	2	4	2
3563	1	1	49	5	#NULL!	1	2	35000	5	5	5	4	3	2	2	1	2	4	4	4	6	5	2	4	6	2	2	2	1	4	2	4	4	0	2	3
3564	1	1	56	4	2	1	1	45000	7	7	7	6	7	1	2	1	2	2	1	3	4	2	2	2	4	2	1	2	1	2	2	2	1	1	0	0
3566	1	1	42	5	#NULL!	1	2	2500	5	4	#NULL!	7	2	0	1	2	4	4	8	4	5	10	2	8	10	2	0	1	2	8	4	4	8	4	3	6
3567	0	1	40	2	5	0	2	65000	6	5	6	6	6	2	2	2	0	2	2	2	4	4	2	2	4	2	0	2	2	2	2	2	2	2	0	0
3570	1	1	37	5	#NULL!	0	1	25000	6	7	6	7	4	0	4	4	1	2	4	1	6	8	4	4	8	4	0	4	4	4	1	2	4	1	-2	0
3573	1	1	35	2	1	0	1	45000	6	6	6	6	5	8	13	4	13	13	8	21	26	12	13	13	26	13	8	13	4	13	13	13	8	5	0	4
3574	0	1	48	5	#NULL!	1	3	112500	7	7	7	7	4	1	4	1	0	2	4	1	6	5	4	4	8	4	0	2	4	4	1	4	1	1	2	-3
3575	1	1	48	2	1	1	0	45000	4	5	5	3	5	0	0	0	2	2	2	2	2	2	0	2	2	0	0	0	0	2	2	2	2	2	2	2
3576	1	1	64	2	1	1	1	15000	#NULL!	#NULL!	#NULL!	#NULL!	#NULL!	1	1	1	2	1	2	3	2	3	1	2	3	1	1	1	1	2	2	1	2	1	0	1
3578	1	1	34	5	#NULL!	0	3	45000	4	5	5	3	5	0	0	0	2	2	1	2	2	1	0	2	2	0	0	0	0	2	2	2	1	2	2	1
3580	1	1	67	2	1	1	1	45000	6	3	#NULL!	7	7	1	1	0	2	2	2	3	3	2	1	2	3	1	1	1	0	2	2	2	2	1	1	2
3581	0	1	36	1	1	0	3	15000	6	6	2	4	4	8	13	13	4	8	8	12	21	21	13	8	21	8	4	8	8	13	8	13	13	4	5	5
3582	1	1	31	1	4	1	1	75000	7	7	4	7	6	0	2	4	1	4	4	1	6	8	4	4	8	4	0	2	4	4	1	4	4	1	2	0
3587	1	1	31	5	#NULL!	1	3	75000	5	6	6	3	6	0	2	0	1	4	2	1	6	2	2	4	6	2	0	2	0	4	1	4	2	1	2	2
3589	1	1	58	2	1	1	3	65000	3	4	2	5	5	0	1	1	8	4	8	8	5	9	1	8	9	1	0	1	1	8	8	4	8	8	3	7
3591	0	2	27	1	5	0	1	75000	1	2	1	3	1	1	0	0	8	0	0	9	0	0	1	8	9	8	8	0	0	1	1	0	0	-7	0	0
3592	1	1	28	2	4	0	3	65000	6	4	6	4	5	2	4	2	4	8	8	6	12	10	4	8	12	4	2	4	2	8	4	8	8	2	4	6
3593	1	1	56	1	2	0	3	250000	2	4	1	4	1	0	2	4	0	2	8	0	4	12	4	8	12	4	0	2	4	8	0	2	8	0	0	4
3594	1	1	22	5	#NULL!	0	1	45000	6	7	7	7	6	0	0	4	4	4	8	4	4	12	4	8	12	4	0	0	4	8	4	4	8	4	4	4
3596	0	1	37	5	#NULL!	1	2	45000	6	6	4	5	4	2	4	2	0	1	1	2	5	3	4	1	5	1	0	1	1	4	2	4	2	2	3	1
3597	1	1	30	1	5	0	1	15000	6	6	7	6	2	2	4	8	2	0	2	4	4	10	8	2	10	8	2	4	8	2	2	0	2	0	-4	-6
3599	1	1	28	1	1	0	2	35000	3	6	3	2	2	2	2	2	2	4	4	4	6	6	2	4	6	2	2	2	2	4	2	4	4	0	2	2
3600	0	1	65	5	#NULL!	1	3	85000	6	7	6	7	6	0	4	0	0	4	0	0	8	0	4	4	8	4	0	4	0	4	0	4	0	0	0	0
3601	1	1	43	2	4	0	2	7500	4	7	3	4	4	2	1	1	4	1	2	6	2	3	2	4	6	2	2	1	1	4	4	1	2	2	0	1
3602	1	1	56	5	#NULL!	1	0	25000	6	6	7	6	6	0	1	0	1	4	2	1	5	2	1	4	5	1	0	1	0	4	1	4	2	1	3	2
3603	1	1	46	1	3	0	2	85000	3	5	7	7	5	0	2	0	1	4	1	1	6	1	2	4	6	2	0	2	0	4	1	4	1	1	2	1
3606	1	1	63	2	4	1	2	45000	3	5	3	5	4	1	1	1	4	4	2	5	5	3	1	4	5	1	1	1	1	4	4	4	2	3	3	1
3607	1	1	29	5	#NULL!	1	1	2500	6	4	4	1	6	0	0	4	2	1	4	2	1	8	4	4	8	4	0	0	4	4	2	1	4	2	1	0
3609	1	1	47	5	#NULL!	0	3	95000	7	6	6	7	5	0	2	0	4	2	2	4	4	2	2	4	6	2	0	2	0	4	4	2	2	4	0	2
3610	1	1	47	6	#NULL!	1	1	45000	6	5	5	6	6	0	1	4	1	1	4	1	2	8	4	4	8	4	0	1	4	4	1	1	4	1	0	0
3616	1	1	56	5	#NULL!	1	1	35000	7	5	7	5	7	1	0	0	1	1	1	2	1	1	1	1	2	1	1	0	0	1	1	1	1	0	1	1
3619	1	1	31	1	3	0	1	45000	7	6	7	6	5	4	2	1	8	4	4	12	6	5	4	8	12	4	4	2	1	8	8	4	4	4	2	3
3620	1	1	26	2	3	0	1	35000	3	6	5	3	3	8	2	8	4	2	4	12	4	12	8	4	12	8	8	2	8	4	4	2	4	-4	0	-4
3621	0	1	51	5	#NULL!	0	1	75000	5	5	5	3	4	0	4	23	0	4	23	0	8	46	23	23	46	23	0	4	23	23	0	4	23	0	0	0
3623	1	1	58	1	2	0	1	55000	5	6	3	5	3	2	1	4	2	2	4	4	3	8	4	4	8	4	2	1	4	4	2	2	4	0	1	0
3624	0	1	47	5	#NULL!	1	2	112500	7	5	6	6	3	0	8	4	4	4	8	4	12	12	8	8	16	8	4	4	8	8	0	8	4	-4	4	-4
3625	1	1	44	5	#NULL!	1	2	75000	6	6	5	2	3	0	2	2	2	2	4	2	4	6	2	4	6	2	0	2	2	4	2	2	4	2	0	2
3626	1	1	25	1	1	0	2	45000	6	7	5	6	5	2	2	8	4	8	13	6	10	21	8	13	21	8	2	2	8	13	4	8	13	2	6	5
3627	1	1	43	1	1	0	2	85000	5	4	6	6	5	0	0	0	2	2	0	2	2	0	0	2	2	0	0	0	0	2	2	2	0	2	2	0
3628	1	1	31	5	#NULL!	0	3	65000	4	4	1	4	5	1	1	0	2	2	2	3	3	2	1	2	3	1	1	1	0	2	2	2	2	1	1	2
3633	1	1	42	5	#NULL!	1	1	7500	5	7	5	6	5	0	0	0	0	2	4	0	2	4	0	4	4	0	0	0	0	4	0	2	4	0	2	4
3634	1	1	33	5	#NULL!	0	2	45000	5	4	3	6	5	0	1	0	2	4	2	2	5	2	1	4	5	1	0	1	0	4	2	4	2	2	3	2
3636	0	2	49	1	5	0	1	35000	2	1	2	6	3	0	0	1	0	0	0	0	0	1	1	0	1	0	0	0	0	1	0	0	1	0	0	1
3638	0	1	62	5	#NULL!	1	2	112500	7	7	3	6	2	2	4	2	0	0	1	2	4	3	4	1	5	1	0	0	1	4	2	4	2	2	4	1
3640	0	1	45	5	#NULL!	1	3	112500	6	7	6	7	3	4	18	13	0	8	8	4	26	21	18	8	26	8	0	8	8	18	4	18	13	4	10	5
3641	1	1	58	5	#NULL!	1	1	55000	7	7	2	6	4	0	2	2	2	2	2	2	4	4	2	2	4	2	0	2	2	2	2	2	2	2	0	0
3642	1	1	41	3	2	0	1	55000	5	7	6	7	6	2	1	1	4	2	2	6	3	3	2	4	6	2	2	1	1	4	4	2	2	2	1	1
3643	1	1	44	5	#NULL!	1	3	75000	6	6	6	6	3	0	2	0	2	4	0	2	6	0	2	4	6	2	0	2	0	4	2	4	0	2	2	0
3646	1	1	68	6	#NULL!	1	1	25000	4	4	4	4	4	0	4	1	2	8	2	2	12	3	4	8	12	4	0	4	1	8	2	8	2	2	4	1
3647	0	1	37	5	#NULL!	1	1	35000	5	6	3	4	5	0	4	4	0	2	1	0	6	5	4	2	6	2	0	2	1	4	0	4	4	0	2	3
3648	1	1	47	5	#NULL!	0	3	112500	6	7	3	7	6	0	2	2	1	4	4	1	6	6	2	4	6	2	0	2	2	4	1	4	4	1	2	2
3650	1	1	26	5	#NULL!	0	2	45000	6	5	4	5	4	0	2	4	0	2	4	0	4	8	4	4	8	4	0	2	4	4	0	2	4	0	0	0
3652	1	1	29	1	5	0	1	55000	5	7	3	4	6	4	2	8	8	4	18	12	6	26	8	18	26	8	4	2	8	18	8	4	18	4	2	10
3653	1	1	34	5	#NULL!	1	2	75000	3	3	5	6	2	0	2	1	0	2	1	0	4	2	2	2	4	2	0	2	1	2	0	2	1	0	0	0
3655	1	1	51	5	#NULL!	0	2	45000	7	4	7	7	6	0	1	1	1	1	1	1	2	2	1	1	2	1	0	1	1	1	1	1	1	1	0	0
3656	1	1	38	5	#NULL!	1	0	35000	4	4	6	6	4	1	1	0	4	4	0	5	5	0	1	4	5	1	1	1	0	4	4	4	0	3	3	0
3657	1	1	30	5	#NULL!	1	2	35000	7	4	5	6	6	0	0	0	0	2	2	0	2	2	0	2	2	0	0	0	0	2	0	2	2	0	2	2
3659	1	1	46	2	5	1	3	75000	6	6	6	6	4	0	1	4	0	1	4	0	2	8	4	4	8	4	0	1	4	4	0	1	4	0	0	0
3660	1	1	37	5	#NULL!	1	1	65000	5	7	5	1	1	1	1	0	2	4	4	3	5	4	1	4	5	1	1	1	0	4	2	4	4	1	3	4
3661	1	1	53	5	#NULL!	1	1	2500	3	3	4	4	3	0	0	0	0	0	0	0	0	0	0	0	0	0	0	0	0	0	0	0	0	0	0	0
3665	1	1	28	1	5	0	3	65000	5	2	5	5	5	2	2	1	4	0	1	6	2	2	2	4	6	2	2	2	1	4	4	0	1	2	-2	0
3667	0	1	52	5	#NULL!	1	1	65000	7	7	7	5	6	2	4	4	0	1	1	2	5	5	4	1	5	1	0	1	1	4	2	4	4	2	3	3
3668	1	1	52	5	#NULL!	1	2	65000	6	6	5	6	4	0	4	4	4	4	4	4	8	8	4	4	8	4	0	4	4	4	4	4	4	4	0	0
3669	1	1	28	1	1	0	3	75000	6	6	6	7	4	0	1	2	2	4	2	2	5	4	2	4	6	2	0	1	2	4	2	4	2	2	3	0
3670	0	1	72	6	#NULL!	1	3	112500	7	6	7	6	6	0	4	4	4	4	4	4	8	8	4	4	8	4	4	4	4	4	0	4	4	-4	0	0
3673	1	1	55	6	#NULL!	1	1	75000	7	7	6	6	6	1	2	8	4	8	8	5	10	16	8	8	16	8	1	2	8	8	4	8	8	3	6	0
3674	1	1	22	5	#NULL!	1	1	25000	5	6	1	5	6	0	0	0	4	4	2	4	4	2	0	4	4	0	0	0	0	4	4	4	2	4	4	2
3675	1	1	47	2	3	1	2	75000	6	6	6	5	5	2	2	4	4	4	4	6	6	8	4	4	8	4	2	2	4	4	4	4	4	2	2	0
3678	0	1	45	5	#NULL!	1	1	35000	5	6	4	5	5	4	4	4	2	2	2	6	6	6	4	2	6	2	2	2	2	4	4	4	4	2	2	2
3680	0	1	46	5	#NULL!	1	3	137500	3	3	3	1	2	4	4	4	0	2	4	4	6	8	4	4	8	4	0	2	4	4	4	4	4	4	2	0
3681	1	1	51	5	#NULL!	1	1	7500	6	5	6	6	5	0	2	4	2	2	4	2	4	8	4	4	8	4	0	2	4	4	2	2	4	2	0	0
3683	1	1	39	5	#NULL!	0	1	45000	4	6	6	6	5	0	1	2	1	2	2	1	3	4	2	2	4	2	0	1	2	2	1	2	2	1	1	0
3684	0	1	34	5	#NULL!	1	1	35000	5	6	7	4	2	4	4	4	4	4	1	8	8	5	4	4	8	4	4	4	1	4	4	4	4	0	0	3
3685	1	1	43	5	#NULL!	1	2	75000	4	3	3	5	3	0	1	1	2	2	4	2	3	5	1	4	5	1	0	1	1	4	2	2	4	2	1	3
3686	1	1	44	5	#NULL!	1	1	55000	6	6	7	7	7	4	4	1	2	2	1	6	6	2	4	2	6	4	4	4	1	2	2	2	1	-2	-2	0
3688	1	1	54	5	#NULL!	1	2	55000	6	6	6	4	3	0	1	0	2	2	0	2	3	0	1	2	3	1	0	1	0	2	2	2	0	2	1	0
3689	1	1	52	2	2	0	2	65000	6	7	#NULL!	7	6	0	2	1	2	4	2	2	6	3	2	4	6	2	0	2	1	4	2	4	2	2	2	1
[truncated: 23,186 more rows]
